# Supplementary material for: The influence of perceived stress of Chinese healthcare workers after the opening of COVID-19: the bidirectional mediation between mental health and job burnout
Source: Front Public Health. 2023 Aug 17;11:1252103. doi: 10.3389/fpubh.2023.1252103 (PMC10470117; doi:10.3389/fpubh.2023.1252103)
Supplement: Supplementary file 3 [file Data_Sheet_3.xls]

## Sheet: 数据2
number	name	age	age categorization	genter	Marital status	Educational level	Job title	Employment	Monthly salary level	Whether they have been frontline anti-epidemic workers	1. Do you often have a headache?	2.Do you have a poor appetite?	3.Do you have a poor sleep?	4.Are you easily frightened?	5.Are your hands shaking?	6. Do you feel uneasy, nervous, or worried?	7. Do you experience any symptoms of indigestion?	8.Do you have any trouble with cognitive function?	9. Do you feel unhappy?	10.Do you cry more than before?	11. Do you find it difficult to have fun with your daily activities?	12. Do you find it hard for yourself to make a decision?	13. Do you feel miserable from your daily work and study?	14. Do you not play a proper role in your daily life?	15. Have you lost your interest in things?	16. Do you feel like a worthless person?	17. Have you ever ended your life in your mind?	18.Do you feel tired at any time?	19. Do you feel an upset stomach?	20. Are you getting tired easily?	1. Be upset by something unexpected happening	2. Feel like you can't control the important things in your life	3. Feel nervous and stressed	4. Successfully deal with the annoying life troubles	4.reverse score	5. Feel effective in handling the important changes that occur in your life	5.reverse score	6. Feel confident about the ability to deal with your own personal problems	6.reverse score	7. Feel things going well	7.reverse score	8. Find out that you can't handle everything you have to do	9. There are ways to control the annoying things in your life	9.reverse score	10. Often feel like the master of things	10.reverse score	11. Often angry, because many things happen beyond your control	12 often think of some things you must do	13. Always master the schedule
1	唐李平	54	4	2	1	2	3	1	4	2	2	2	1	2	2	2	2	2	2	2	2	2	2	2	2	2	2	2	2	1	1	1	1	4	2	5	1	5	1	5	1	1	5	1	4	2	1	4	5
2	王佳涵	36	3	1	2	2	1	2	2	2	2	2	1	2	2	2	2	2	1	2	1	2	1	2	2	1	2	1	2	1	2	2	2	2	4	2	4	2	4	2	4	2	2	4	2	4	2	2	2
3	张宇琴	51	4	2	1	2	2	1	3	1	2	2	1	2	2	2	2	2	2	2	2	2	2	2	2	2	2	2	2	2	2	2	2	4	2	4	2	4	2	4	2	2	3	3	3	3	2	3	3
4	杨淳玮	35	2	1	1	3	2	1	3	2	2	2	2	2	2	2	2	2	2	2	2	2	2	2	2	2	2	2	2	2	2	2	2	4	2	4	2	5	1	4	2	2	4	2	4	2	2	2	5
5	(空)	23	1	2	2	2	1	2	3	2	1	2	1	1	2	1	1	1	1	1	1	1	1	1	1	2	2	2	2	1	3	2	3	2	4	3	3	3	3	3	3	3	3	3	3	3	3	3	3
6	周小琳	24	1	2	1	1	1	2	2	2	1	1	1	1	2	2	2	2	2	2	2	2	2	2	2	2	2	2	2	2	2	2	1	2	4	2	4	3	3	3	3	3	2	4	2	4	3	3	2
7	(空)	46	4	2	1	2	2	2	2	2	2	2	2	2	2	2	2	2	2	2	2	2	2	2	2	2	2	2	2	1	2	2	2	4	2	4	2	4	2	3	3	3	4	2	4	2	2	3	4
8	(空)	25	1	2	2	2	1	2	3	2	2	2	2	2	2	2	2	2	2	2	2	2	2	2	2	2	2	2	2	2	2	2	2	4	2	4	2	3	3	3	3	2	4	2	3	3	2	4	4
9	臧嘉	52	4	1	2	3	4	1	4	2	2	2	1	2	2	2	2	2	2	2	2	2	2	2	2	2	2	2	2	1	2	2	2	4	2	3	3	4	2	3	3	2	3	3	3	3	3	4	3
10	吴珊	36	3	2	2	2	1	2	3	2	2	2	2	2	2	2	2	2	2	2	2	1	2	2	2	2	2	1	1	1	4	3	2	4	2	3	3	2	4	4	2	4	3	3	3	3	2	3	2
11	侯新文	26	1	2	2	2	1	2	3	2	2	2	2	2	2	1	2	2	2	2	2	2	2	2	2	2	2	2	2	2	2	2	2	2	4	2	4	2	4	2	4	2	2	4	2	4	2	2	2
12	吴绍梅	35	2	2	1	2	1	2	2	2	2	2	2	2	2	2	2	2	2	2	2	2	2	2	2	2	2	1	2	1	3	2	2	3	3	4	2	4	2	3	3	1	4	2	4	2	3	3	3
13	漆苏婉	27	2	2	2	3	1	1	3	1	1	2	2	2	2	2	1	2	2	2	2	2	2	2	2	2	2	2	2	2	1	1	1	4	2	4	2	4	2	4	2	1	4	2	4	2	1	3	4
14	施晓芸	51	4	2	1	2	3	1	4	2	1	2	1	2	2	1	2	2	2	2	2	2	2	2	2	2	2	1	2	1	3	3	3	4	2	4	2	4	2	4	2	3	4	2	4	2	2	5	4
15	王晶	48	4	2	1	3	3	1	3	2	2	2	2	2	2	2	2	2	2	2	2	1	2	2	2	2	2	2	2	2	3	1	2	4	2	4	2	4	2	4	2	2	4	2	3	3	2	4	4
16	卞玉香	35	2	2	1	2	2	1	3	1	2	2	1	2	2	2	2	2	2	2	2	2	2	2	2	2	2	2	2	1	2	2	2	4	2	5	1	5	1	4	2	2	4	2	4	2	2	5	4
17	尤丹晔	51	4	2	1	2	3	1	4	2	1	1	1	1	2	2	1	2	1	2	1	2	2	2	2	2	2	2	2	1	2	3	2	3	3	4	2	4	2	3	3	1	5	1	5	1	3	5	5
18	施华	42	3	2	1	2	2	1	3	2	1	1	1	1	1	1	2	2	2	2	2	2	2	2	2	2	2	1	2	1	4	3	4	3	3	4	2	3	3	3	3	3	3	3	3	3	3	3	3
19	蔡满满	43	3	2	1	2	2	1	3	1	2	2	2	2	2	2	2	2	2	2	2	2	2	2	2	2	2	2	2	2	2	2	2	4	2	4	2	4	2	3	3	3	4	2	4	2	2	2	4
20	胡雪艳	46	4	2	1	1	2	2	3	2	2	2	1	2	2	2	2	2	2	2	2	2	2	2	2	2	2	2	2	2	1	1	1	5	1	5	1	5	1	4	2	1	5	1	5	1	3	5	5
21	张琪	54	4	2	1	2	3	1	4	2	2	2	2	2	2	2	2	2	2	2	2	2	2	2	2	2	2	2	2	2	2	2	3	4	2	5	1	5	1	4	2	2	4	2	4	2	2	4	4
22	陆晓燕	48	4	2	2	2	2	1	3	2	2	1	1	1	2	1	1	2	1	2	1	2	2	2	2	2	2	1	1	1	4	4	3	3	3	3	3	3	3	2	4	3	2	4	2	4	3	3	3
23	(空)	55	4	2	1	2	4	1	4	2	1	2	1	1	2	1	2	2	2	2	2	2	2	2	2	2	2	2	1	1	3	2	3	2	4	2	4	3	3	4	2	2	3	3	3	3	2	3	3
24	朱芸	39	3	2	1	2	1	1	3	2	2	1	1	1	1	1	1	2	1	2	1	2	1	2	1	1	1	1	2	1	5	3	4	3	3	3	3	3	3	1	5	3	3	3	3	3	3	3	3
25	(空)	51	4	2	1	2	3	1	4	2	2	2	2	2	2	2	2	2	2	2	2	1	1	2	2	2	2	2	2	2	3	3	3	3	3	4	2	3	3	3	3	3	4	2	3	3	3	3	3
26	张敏	52	4	2	1	2	4	1	4	2	2	2	2	2	2	2	2	2	2	2	2	2	2	2	2	2	2	1	2	1	2	1	1	3	3	3	3	3	3	3	3	2	4	2	4	2	2	4	4
27	胡素雷	53	4	2	1	2	3	1	2	2	2	2	2	2	2	2	2	2	2	2	2	2	1	2	2	2	1	1	1	1	3	3	3	3	3	3	3	3	3	3	3	3	3	3	3	3	3	3	3
28	孙琰	53	4	2	2	2	3	1	4	2	2	2	2	2	2	2	2	2	2	2	2	2	2	2	2	2	2	2	2	2	2	3	2	4	2	4	2	4	2	3	3	2	3	3	4	2	3	4	4
29	赵新凯	25	1	1	2	2	2	1	4	1	2	2	2	2	2	2	2	2	2	2	2	2	2	2	2	2	2	2	1	2	1	1	1	1	5	1	5	1	5	1	5	1	1	5	1	5	1	1	1
30	梁洁	41	3	2	1	3	2	1	3	2	2	2	2	2	2	2	2	2	2	2	2	2	2	2	2	2	2	2	2	2	2	2	2	3	3	4	2	3	3	2	4	2	2	4	1	5	3	3	3
31	张燕	31	2	2	1	2	1	2	3	1	2	2	1	2	2	2	2	2	2	2	2	2	2	2	2	2	2	2	2	1	3	3	4	2	4	4	2	4	2	3	3	2	3	3	3	3	3	4	4
32	俞维琳	25	1	2	2	2	1	2	2	2	1	2	2	2	2	2	2	2	2	2	2	2	2	2	2	2	2	2	2	2	2	3	2	4	2	5	1	5	1	5	1	1	5	1	5	1	2	5	3
33	虞晓蓝	32	2	2	1	2	1	2	3	2	2	2	2	2	2	2	2	2	2	2	2	2	2	2	2	2	2	2	2	2	1	1	1	5	1	5	1	5	1	5	1	1	4	2	5	1	1	5	5
34	张金秋	24	1	2	2	2	1	2	3	1	2	2	1	1	2	1	1	1	1	2	1	1	2	2	1	1	2	1	2	1	4	5	4	3	3	2	4	2	4	2	4	3	3	3	2	4	2	5	3
35	汪瑞	43	3	2	1	2	2	2	3	2	2	2	2	2	2	2	2	2	2	2	2	2	2	2	2	2	2	2	2	2	2	2	1	4	2	4	2	5	1	4	2	2	4	2	4	2	2	2	4
36	于沁璇	41	3	2	2	2	1	1	3	1	1	1	1	1	2	1	1	1	1	1	1	1	1	1	1	2	2	1	1	1	4	5	4	3	3	3	3	3	3	3	3	3	2	4	2	4	4	5	2
37	彭卉君	25	1	2	2	2	1	2	2	1	2	2	2	2	2	2	2	2	2	2	2	2	2	2	2	2	2	2	2	2	1	1	1	1	5	5	1	5	1	5	1	5	5	1	5	1	1	1	1
38	李昉	35	2	2	1	2	1	2	2	1	2	2	2	2	2	2	2	1	2	2	2	2	2	2	2	2	2	2	2	1	2	3	2	3	3	4	2	4	2	3	3	4	3	3	3	3	2	4	3
39	闫德慧	25	1	2	2	3	1	1	2	2	1	1	1	1	2	1	2	1	1	2	1	1	1	2	2	2	2	1	2	1	4	3	3	3	3	4	2	3	3	3	3	2	3	3	3	3	4	4	3
40	陈海霞	43	3	2	1	2	2	1	4	2	2	2	2	2	2	2	2	2	2	2	2	2	2	2	2	2	2	2	2	1	2	2	2	3	3	3	3	2	4	3	3	2	2	4	2	4	3	3	3
41	唐凯琦	24	1	1	2	2	1	2	2	2	2	2	1	1	2	2	2	2	1	2	2	1	1	1	2	2	2	2	2	1	2	5	5	5	1	2	4	3	3	2	4	3	2	4	3	3	3	4	2
42	杜星星	51	4	2	1	3	3	1	3	1	2	2	2	1	2	2	2	2	1	2	1	1	2	2	2	2	2	1	2	1	2	2	2	4	2	3	3	4	2	4	2	2	4	2	3	3	2	3	4
43	(空)	36	3	2	2	2	1	2	3	2	1	1	1	1	2	1	1	1	1	1	1	1	2	2	1	1	2	2	2	1	3	3	3	3	3	3	3	3	3	3	3	3	3	3	3	3	4	3	3
44	张勤勤	50	4	2	1	3	3	1	4	2	2	2	2	2	2	2	2	2	2	2	2	2	2	2	2	2	2	2	2	1	2	1	3	4	2	5	1	5	1	4	2	2	4	2	5	1	2	4	4
45	尹新红	46	4	2	1	2	3	1	4	2	2	2	2	2	2	2	2	2	2	2	2	2	1	2	2	2	2	2	2	1	2	1	1	3	3	2	4	4	2	4	2	2	3	3	3	3	4	4	4
46	钱梦晔	30	2	2	2	2	1	2	3	2	2	2	2	2	2	2	2	2	2	2	2	2	2	2	2	2	2	2	2	2	2	1	2	3	3	3	3	3	3	4	2	1	5	1	3	3	2	1	5
47	王高莹	28	2	2	2	3	1	1	2	2	1	2	2	2	2	2	2	2	1	1	1	2	1	2	2	2	2	2	2	1	3	2	3	2	4	4	2	4	2	2	4	3	2	4	2	4	4	3	3
48	汪娟	24	1	2	1	2	1	2	3	2	2	2	2	2	2	2	1	2	2	2	2	2	2	2	2	2	2	2	2	2	3	2	2	4	2	4	2	4	2	4	2	2	3	3	3	3	2	4	4
49	孙娟	30	2	2	1	2	1	2	3	1	1	1	1	2	2	2	2	1	1	2	1	2	2	2	1	1	2	2	2	2	3	2	2	3	3	1	5	4	2	2	4	2	1	5	1	5	4	3	3
50	张晨辉	48	4	2	2	2	4	1	3	2	2	2	1	2	2	2	1	2	2	2	2	2	2	2	2	2	2	2	2	1	1	1	2	5	1	5	1	5	1	5	1	2	5	1	5	1	1	2	5
51	王俐	26	2	2	1	1	1	2	3	2	2	2	2	2	2	2	2	2	2	2	2	2	2	2	2	2	2	2	2	2	1	1	2	5	1	5	1	5	1	4	2	1	4	2	3	3	1	4	4
52	杨美华	53	4	2	1	1	2	1	3	2	1	2	2	2	2	2	2	2	2	2	2	2	2	2	2	2	2	2	2	2	3	3	3	3	3	3	3	3	3	3	3	3	3	3	3	3	3	3	3
53	丁洁莹	37	3	2	2	2	1	2	2	2	2	2	1	1	2	1	2	2	1	1	1	1	2	2	2	2	2	2	2	1	4	4	4	3	3	3	3	3	3	2	4	4	2	4	3	3	4	3	4
54	崔琪	33	2	2	1	3	2	1	3	1	2	2	2	2	2	2	2	2	1	2	2	2	2	2	2	2	2	1	2	2	2	2	2	4	2	4	2	4	2	4	2	3	3	3	3	3	2	3	4
55	王念怡	25	1	2	1	2	1	2	3	2	2	2	2	1	2	1	1	2	2	2	2	1	2	2	2	2	2	2	1	1	5	3	2	2	4	4	2	5	1	4	2	2	3	3	3	3	3	4	4
56	何孟丽	29	2	2	1	2	1	2	2	2	2	2	2	2	2	1	2	1	1	1	2	1	2	2	2	2	2	2	2	2	4	2	3	3	3	3	3	3	3	3	3	2	3	3	3	3	3	4	3
57	王茂林	56	4	1	1	2	4	1	4	1	2	2	1	2	2	2	2	2	1	2	2	2	2	2	2	2	1	1	2	2	3	3	3	3	3	3	3	3	3	4	2	3	3	3	3	3	3	3	3
58	张娜	25	1	2	1	2	1	2	3	2	2	2	2	2	2	2	2	2	2	2	2	2	2	2	2	2	2	2	2	2	2	2	1	4	2	4	2	4	2	3	3	1	3	3	2	4	2	4	4
59	周梦桃	24	1	2	2	2	1	2	3	2	2	2	2	2	2	2	2	2	2	2	2	2	2	2	2	2	2	2	2	2	2	2	2	3	3	3	3	3	3	3	3	2	3	3	3	3	3	3	3
60	倪亚男	35	3	2	1	2	2	1	3	2	2	2	1	2	2	2	2	2	2	2	2	1	2	2	2	2	2	1	2	1	2	2	2	4	2	4	2	4	2	4	2	3	3	3	2	4	2	3	3
61	金蕾	51	4	2	1	3	3	1	2	2	1	1	1	2	2	2	1	2	1	2	1	2	2	2	2	2	2	1	2	1	2	2	2	4	2	3	3	3	3	2	4	2	3	3	2	4	2	4	4
62	姚瑶	33	2	2	1	3	2	1	2	2	2	2	2	2	2	1	2	1	1	2	1	1	1	2	2	2	2	1	2	1	4	3	3	2	4	2	4	2	4	1	5	3	2	4	2	4	3	2	1
63	何晓蓉	24	1	2	1	3	1	1	3	2	2	2	2	2	2	1	1	1	2	1	1	1	2	2	2	2	2	2	2	1	2	2	2	3	3	2	4	2	4	2	4	2	2	4	2	4	2	5	3
64	王飞利	28	2	2	1	2	1	2	2	2	2	2	2	2	2	2	2	2	2	2	2	2	2	2	2	2	2	2	2	2	2	1	1	2	4	4	2	4	2	3	3	3	4	2	4	2	1	3	4
65	朱晓娟	39	3	2	1	3	3	1	4	2	2	2	1	1	2	1	2	2	2	2	2	2	2	2	2	2	2	2	2	1	3	3	3	3	3	4	2	3	3	2	4	3	3	3	4	2	3	4	3
66	郭凌岑	46	4	2	1	3	3	1	3	2	2	2	2	2	2	2	2	2	2	2	2	2	2	2	2	2	2	2	2	2	3	2	2	3	3	3	3	3	3	3	3	3	3	3	3	3	3	3	3
67	林敏	24	1	2	1	2	1	2	3	2	2	2	2	2	2	2	2	2	2	2	2	1	2	2	2	2	2	2	2	2	3	3	3	3	3	3	3	4	2	3	3	2	3	3	2	4	3	4	3
68	胡涛	23	1	2	2	2	1	2	2	1	2	2	2	2	2	1	2	2	1	2	2	2	2	2	2	2	2	2	2	1	3	2	2	4	2	3	3	3	3	3	3	2	3	3	3	3	2	2	3
69	钱菊清	45	3	2	1	2	2	1	4	2	2	2	2	2	2	2	1	2	2	2	2	2	2	2	2	2	2	1	2	1	2	4	2	4	2	3	3	3	3	3	3	3	2	4	2	4	3	4	3
70	俞卫冯	34	2	2	1	2	1	2	2	2	2	2	2	1	2	2	2	2	2	2	2	2	2	2	2	2	2	2	2	1	2	1	1	1	5	4	2	4	2	4	2	1	4	2	4	2	2	4	4
71	唐叶	49	4	2	1	2	3	1	3	2	1	1	1	1	1	1	1	2	1	2	1	2	2	1	2	2	2	1	1	1	3	3	3	3	3	3	3	3	3	3	3	3	3	3	2	4	3	4	4
72	朱银华	46	4	2	1	2	2	1	3	1	1	2	2	1	1	1	1	2	1	2	1	2	2	2	1	2	2	1	1	1	4	3	4	4	2	4	2	4	2	2	4	3	3	3	3	3	4	3	3
73	王俊	47	4	1	1	2	2	1	3	2	2	2	2	2	2	2	2	2	2	2	2	2	2	2	2	2	2	2	2	2	1	1	1	4	2	5	1	5	1	3	3	3	3	3	3	3	3	3	3
74	(空)	25	1	2	1	2	2	1	3	2	2	2	2	1	2	2	2	2	2	2	2	2	2	2	2	2	2	2	2	1	2	2	2	3	3	2	4	3	3	3	3	3	2	4	2	4	2	2	2
75	程裕蓉	32	2	2	1	2	1	2	3	2	2	2	2	2	2	2	2	2	2	2	2	2	2	2	2	2	2	2	2	2	2	1	1	5	1	5	1	5	1	2	4	1	5	1	5	1	1	2	5
76	孙苗苗	25	1	2	2	3	1	1	2	2	1	2	2	2	2	1	2	2	1	2	1	2	1	2	2	2	2	2	2	2	2	3	3	4	2	3	3	4	2	3	3	3	3	3	3	3	2	2	4
77	卞双双	31	2	2	1	2	1	2	2	1	2	2	2	2	2	2	2	2	2	2	2	2	2	2	2	2	2	2	2	1	3	2	2	2	4	3	3	3	3	3	3	3	3	3	2	4	2	2	3
78	杜艳	47	4	2	1	3	3	1	3	2	2	2	1	1	2	1	1	1	1	1	1	1	1	2	2	2	2	2	1	1	3	3	3	3	3	4	2	4	2	4	2	3	3	3	3	3	2	4	3
79	黄林碧	25	1	2	2	2	1	2	3	2	2	2	2	2	2	2	2	2	2	2	2	2	2	2	2	2	2	2	2	2	1	1	2	4	2	4	2	3	3	4	2	3	4	2	1	5	3	3	3
80	徐智禹	25	1	1	2	2	1	2	3	2	2	2	2	2	2	2	2	2	2	2	2	2	2	2	2	2	2	2	2	2	2	2	1	4	2	4	2	4	2	4	2	2	4	2	3	3	1	3	4
81	陈晓琳	36	3	2	1	2	1	2	3	1	2	2	1	2	2	2	2	2	1	2	1	2	2	2	1	2	2	2	1	1	2	2	2	3	3	2	4	2	4	3	3	3	2	4	2	4	2	2	2
82	崔玉	47	4	2	1	3	2	1	2	2	1	1	2	2	2	1	2	2	1	2	1	2	1	2	1	2	2	1	2	1	4	3	3	2	4	3	3	3	3	3	3	2	3	3	2	4	4	4	3
83	丁洁	35	2	2	2	2	1	2	3	2	1	2	1	1	1	1	2	2	2	2	2	1	2	2	2	2	2	2	2	1	3	2	2	4	2	3	3	5	1	4	2	3	3	3	4	2	2	4	4
84	崔媛媛	41	3	2	2	2	1	2	2	2	2	2	2	2	2	2	2	2	1	2	2	2	2	2	2	2	2	1	2	1	4	3	4	3	3	4	2	3	3	3	3	3	3	3	4	2	3	3	3
85	苏靖娜	30	2	2	1	3	1	1	3	2	2	2	2	2	2	2	2	2	2	2	2	2	2	2	2	2	2	2	2	1	3	2	2	4	2	4	2	4	2	4	2	2	3	3	3	3	2	4	3
86	祝萌	26	1	2	2	2	1	2	2	2	2	2	2	2	2	2	2	2	2	2	2	2	2	2	2	2	2	2	2	2	2	2	2	4	2	4	2	4	2	3	3	2	4	2	4	2	2	3	4
87	(空)	47	4	2	1	3	2	1	4	2	2	2	2	2	2	2	2	2	2	2	2	2	2	2	2	2	2	2	2	2	2	1	1	4	2	4	2	4	2	4	2	2	5	1	4	2	2	2	5
88	蒋云	25	1	2	2	2	1	2	3	2	2	2	2	2	2	2	2	2	2	2	2	2	2	2	2	2	2	2	2	2	3	3	3	5	1	5	1	5	1	5	1	1	5	1	3	3	2	3	3
89	周小红	51	4	2	1	2	2	1	4	2	1	2	1	1	1	2	2	1	2	2	2	2	2	2	2	1	2	1	1	1	3	3	2	2	4	3	3	4	2	3	3	1	5	1	5	1	2	5	5
90	姚倩	25	1	2	1	2	1	2	3	2	2	2	2	2	2	2	2	2	2	2	2	2	2	2	2	2	2	2	2	2	1	1	1	5	1	5	1	5	1	5	1	1	5	1	3	3	1	4	4
91	王晶晶	30	2	2	1	2	1	2	3	2	2	2	2	2	2	2	2	2	2	2	2	2	2	2	2	2	2	2	2	2	2	1	2	4	2	5	1	5	1	4	2	1	5	1	2	4	2	3	5
92	施楠	49	4	2	1	3	3	1	3	2	2	2	2	2	2	2	2	2	2	2	2	1	2	2	2	2	2	2	2	1	4	2	3	4	2	4	2	5	1	4	2	3	4	2	3	3	4	5	4
93	印永祥	47	4	1	1	4	4	1	4	2	2	2	2	2	2	2	2	2	2	2	2	2	2	2	2	2	2	2	2	2	3	2	3	3	3	3	3	4	2	3	3	3	4	2	2	4	2	3	4
94	张健宇	25	1	2	2	3	1	1	2	1	2	2	2	1	2	2	2	2	2	2	2	2	2	2	2	2	2	2	2	2	2	2	2	4	2	4	2	4	2	4	2	4	4	2	4	2	2	4	3
95	王胜兰	51	4	2	1	1	2	1	2	2	2	2	2	2	2	2	2	2	2	2	2	2	2	2	2	2	2	2	2	2	1	1	1	5	1	5	1	5	1	5	1	1	5	1	3	3	1	4	5
96	董建峰	39	3	1	1	2	1	2	3	2	2	2	2	2	2	1	1	1	1	2	1	2	1	2	1	2	2	1	1	1	5	5	5	5	1	5	1	5	1	5	1	5	5	1	5	1	5	5	5
97	蒋钘钰	29	2	2	1	2	1	2	2	2	1	2	1	2	2	2	2	2	2	2	2	2	2	2	2	2	2	2	2	2	3	3	2	5	1	4	2	3	3	4	2	4	4	2	4	2	3	4	4
98	金燕	36	3	2	1	3	2	1	3	2	2	2	2	2	2	2	2	2	2	2	2	2	2	2	2	2	2	2	2	2	2	2	2	3	3	4	2	4	2	4	2	2	4	2	3	3	2	3	3
99	阮金利	48	4	2	1	2	3	1	3	1	2	2	2	2	2	2	2	2	2	2	2	2	2	2	2	2	2	2	2	2	3	3	3	3	3	3	3	3	3	3	3	3	3	3	3	3	3	3	3
100	吕英	46	4	2	1	1	2	1	3	2	2	2	2	2	2	2	2	2	2	2	2	2	2	2	2	2	2	2	2	2	3	3	3	3	3	3	3	3	3	3	3	3	3	3	3	3	3	3	3
101	张静华	50	4	2	1	2	3	1	3	2	2	2	2	2	2	2	2	2	2	2	1	2	2	2	2	2	2	2	2	1	2	1	2	2	4	2	4	4	2	4	2	2	3	3	2	4	2	4	5
102	孔子珍	49	3	2	1	2	3	1	3	2	1	2	2	2	2	2	2	2	2	2	2	2	2	2	2	2	2	2	2	2	2	2	2	2	4	3	3	3	3	4	2	3	3	3	2	4	2	2	2
103	高巍松	34	2	2	1	3	2	1	2	2	2	2	2	2	2	2	1	2	2	2	2	2	2	2	2	2	2	2	1	2	1	1	1	1	5	5	1	5	1	5	1	5	4	2	5	1	5	5	5
104	吴伟	36	3	1	1	2	2	1	3	1	2	2	2	2	2	2	2	2	2	2	2	1	2	2	2	2	2	2	1	1	2	2	3	4	2	4	2	4	2	4	2	2	4	2	3	3	3	4	4
105	许耀辉	51	4	1	1	3	3	1	4	2	2	2	2	2	2	2	2	2	2	2	1	2	2	2	2	2	2	2	2	2	3	3	3	3	3	3	3	4	2	3	3	3	3	3	3	3	2	4	4
106	张懿	24	1	2	2	1	1	2	2	2	1	2	2	2	2	1	2	2	2	2	2	2	2	2	2	2	2	2	2	1	2	2	2	4	2	4	2	3	3	3	3	3	3	3	3	3	2	5	4
107	张志一	25	1	2	1	2	1	2	2	2	2	2	2	2	2	2	2	2	2	2	2	2	2	2	2	2	2	2	2	2	2	1	2	4	2	5	1	4	2	4	2	1	4	2	4	2	2	4	4
108	赵一蓉	27	2	2	2	2	1	2	3	1	2	2	1	2	2	2	2	1	1	2	1	1	2	2	1	2	2	2	1	1	3	3	3	3	3	2	4	2	4	2	4	2	4	2	2	4	2	4	3
109	过丹	34	2	2	1	2	2	1	3	2	2	2	2	2	2	2	2	2	2	2	2	2	2	2	2	2	2	2	2	2	2	2	2	4	2	4	2	5	1	5	1	2	5	1	5	1	1	4	4
110	吕婷	31	2	2	1	2	1	2	3	2	2	1	1	2	2	2	2	2	2	2	2	2	2	2	2	2	2	2	2	2	3	2	3	4	2	4	2	4	2	4	2	2	4	2	4	2	2	3	4
111	金雅红	49	4	2	2	2	2	1	3	2	1	2	1	2	2	2	2	2	2	2	2	2	2	2	2	2	1	2	1	1	3	2	2	4	2	4	2	3	3	3	3	3	4	2	2	4	3	4	4
112	邹惠平	48	4	2	1	2	3	1	3	1	2	2	2	2	2	2	2	1	2	2	2	2	2	1	2	2	2	2	1	2	3	3	3	3	3	5	1	5	1	2	4	1	3	3	3	3	3	3	5
113	胡焕然	23	1	2	1	3	1	1	3	2	1	1	1	1	2	1	1	2	1	1	1	1	1	2	1	2	2	1	1	1	4	4	4	3	3	2	4	2	4	3	3	5	1	5	1	5	3	4	3
114	陈红玉	27	2	2	2	2	1	2	3	2	2	2	1	2	2	2	2	2	1	2	2	2	2	2	2	2	2	2	2	1	3	2	2	2	4	2	4	2	4	2	4	2	4	2	3	3	2	4	4
115	袁丹	32	2	2	1	2	1	2	3	2	2	2	2	2	2	2	2	2	2	2	2	2	2	2	2	2	2	2	2	2	2	1	2	4	2	3	3	4	2	4	2	2	4	2	4	2	2	4	4
116	华婧	25	1	2	2	2	1	2	3	2	2	2	1	1	2	1	2	2	1	2	2	2	2	2	2	2	2	1	2	1	4	2	3	3	3	4	2	3	3	3	3	3	3	3	3	3	3	4	3
117	李妍	30	2	2	1	2	1	2	3	1	1	1	2	2	2	2	2	2	2	2	2	2	2	2	2	2	2	2	2	2	1	2	1	1	5	5	1	5	1	5	1	2	2	4	2	4	1	2	1
118	(空)	33	2	2	1	2	2	1	3	2	2	1	1	2	2	1	2	2	1	1	1	1	1	2	1	2	2	1	2	1	4	3	4	3	3	3	3	3	3	2	4	3	3	3	3	3	2	2	3
119	陈丽	37	3	2	1	3	2	1	3	2	2	2	1	2	2	2	2	2	2	2	2	2	2	2	2	2	2	2	2	2	2	2	2	4	2	4	2	2	4	3	3	2	3	3	4	2	2	4	4
120	陆牡丹	46	4	2	1	4	3	1	3	1	1	1	1	1	2	1	1	2	1	1	2	2	2	2	2	2	2	2	2	2	2	2	2	2	4	2	4	2	4	2	4	2	2	4	2	4	2	2	2
121	周佩玲	25	1	2	1	3	1	1	2	1	1	2	1	1	2	1	2	1	1	1	1	1	1	2	2	1	2	2	2	1	2	2	2	3	3	2	4	3	3	2	4	2	2	4	3	3	2	2	2
122	顾景艳	49	4	2	1	2	4	1	4	1	1	2	2	1	1	1	2	2	2	2	2	2	2	2	2	2	2	2	1	1	2	2	2	4	2	4	2	5	1	4	2	2	4	2	4	2	2	5	4
123	黄玉芳	36	3	2	1	3	1	1	2	1	2	2	1	2	2	2	2	1	1	2	1	1	1	2	2	1	2	1	2	1	2	2	2	2	4	2	4	3	3	3	3	3	3	3	3	3	2	2	2
124	范智宏	32	2	1	1	2	2	2	2	2	2	2	1	1	2	1	1	2	1	2	2	2	1	2	2	2	2	1	1	1	3	3	3	3	3	3	3	3	3	3	3	3	3	3	3	3	3	3	3
125	黄望珍	56	4	2	1	2	4	1	4	2	2	2	2	2	2	2	2	2	2	2	2	2	2	2	2	2	2	2	2	2	2	1	1	5	1	5	1	5	1	5	1	5	5	1	5	1	2	5	5
126	严慧	38	3	2	1	2	2	1	3	2	2	2	1	2	2	2	2	2	1	2	2	2	2	2	2	2	2	2	2	1	3	2	3	3	3	3	3	3	3	3	3	3	3	3	3	3	3	3	4
127	何淑凤	35	2	2	1	3	2	1	3	2	1	2	1	2	2	2	2	2	2	2	2	2	2	2	2	2	2	2	2	2	2	2	2	3	3	4	2	4	2	4	2	2	3	3	4	2	4	4	4
128	袁颖钰	34	2	2	2	2	1	2	2	2	2	2	1	2	2	2	2	2	2	2	1	2	2	1	2	2	2	2	2	1	2	2	2	3	3	3	3	3	3	3	3	3	3	3	3	3	3	3	3
129	马斯琪	25	1	2	1	3	1	1	3	2	2	2	2	2	2	2	2	2	2	2	2	2	2	2	2	2	2	2	2	2	3	2	2	2	4	3	3	2	4	3	3	2	3	3	3	3	2	3	3
130	王嘉园	48	4	2	1	2	4	1	4	2	2	2	2	2	2	2	2	2	2	2	2	2	2	2	2	2	2	2	2	2	1	1	1	5	1	5	1	5	1	4	2	2	4	2	4	2	1	3	4
131	王益青	31	2	2	1	3	1	1	3	1	1	1	1	1	2	1	1	1	1	1	1	1	2	1	2	2	1	1	1	1	4	4	4	3	3	2	4	2	4	2	4	4	2	4	1	5	4	4	4
132	叶艳	36	3	2	1	3	1	1	3	1	2	2	2	2	2	2	1	2	2	2	2	2	2	2	2	2	2	2	1	1	2	2	3	3	3	3	3	4	2	3	3	3	4	2	2	4	2	4	4
133	沈惠娟	59	4	2	2	1	2	2	2	2	2	2	2	2	1	2	2	2	2	2	2	2	2	2	2	2	2	2	2	2	2	2	2	4	2	4	2	5	1	4	2	2	4	2	2	4	2	2	4
134	程静	48	4	2	1	3	3	1	4	2	2	2	2	2	2	2	2	2	2	2	2	2	2	2	2	2	2	2	2	1	2	2	2	4	2	4	2	5	1	4	2	2	4	2	3	3	2	3	4
135	王丹丹	47	4	2	1	3	3	1	4	2	2	2	2	2	2	2	2	2	2	2	2	2	2	1	2	2	2	2	2	1	2	3	3	3	3	2	4	2	4	4	2	2	3	3	4	2	2	4	3
136	陆敏娜	30	2	2	1	2	2	2	3	2	1	2	2	2	2	2	2	2	2	2	2	2	1	1	2	2	2	2	2	1	2	2	2	4	2	4	2	5	1	4	2	2	4	2	4	2	2	4	5
137	薛丽莉	33	2	2	2	3	2	1	3	1	2	2	1	1	2	1	1	2	2	2	2	2	2	2	2	2	2	2	2	2	2	2	2	2	4	2	4	2	4	2	4	2	2	4	2	4	2	2	2
138	高莹	24	1	2	1	1	1	2	2	2	1	1	1	2	2	2	2	2	1	2	1	1	1	2	1	2	2	1	2	1	2	2	2	2	4	2	4	2	4	2	4	2	2	4	2	4	2	2	2
139	刘俊	46	4	1	1	3	3	1	4	2	2	2	2	2	2	2	1	2	2	2	1	1	2	2	2	2	2	2	2	1	3	3	3	3	3	3	3	3	3	3	3	3	3	3	3	3	3	3	3
140	赵頔	33	2	2	1	3	2	1	3	2	2	1	2	2	2	1	2	2	1	2	1	1	2	2	2	2	2	2	2	1	3	3	3	2	4	3	3	3	3	3	3	3	2	4	2	4	2	4	2
141	丁琥	36	3	2	1	3	2	1	3	2	2	2	2	2	2	2	2	2	2	2	2	2	2	2	2	2	2	2	2	1	3	2	2	4	2	4	2	4	2	3	3	3	4	2	4	2	2	4	4
142	曹晨洁	26	2	2	2	3	1	1	3	1	1	2	1	1	2	1	2	2	1	1	1	1	1	2	1	2	2	2	2	1	4	4	4	2	4	2	4	3	3	2	4	4	2	4	1	5	4	5	4
143	吴忆华	25	1	2	2	2	1	2	3	2	2	2	2	1	2	2	2	2	2	2	2	2	2	2	2	2	2	2	2	2	2	1	2	3	3	3	3	4	2	4	2	2	4	2	3	3	2	4	4
144	朱雪薇	27	2	2	2	2	1	2	3	2	2	2	2	2	2	2	2	2	2	2	2	2	2	2	2	2	2	2	2	2	1	1	1	1	5	2	4	5	1	5	1	1	5	1	5	1	1	1	1
145	柳小慧	29	2	2	2	2	1	2	3	2	2	2	2	2	2	2	2	2	2	2	2	1	2	2	2	2	2	2	2	2	2	1	2	5	1	1	5	2	4	5	1	2	5	1	2	4	2	4	4
146	徐馨	24	1	2	2	2	1	2	2	2	2	2	2	2	2	2	2	2	2	2	2	2	2	2	2	2	2	2	2	2	2	1	2	5	1	5	1	4	2	4	2	1	5	1	3	3	4	4	5
147	张伟	35	2	2	1	3	2	1	2	1	2	1	1	2	2	2	2	2	2	2	1	2	2	2	2	2	2	1	2	1	3	3	3	3	3	3	3	3	3	3	3	3	3	3	3	3	3	3	3
148	郁从秀	31	2	2	1	2	2	2	3	2	2	2	2	2	2	2	2	2	2	2	2	2	2	2	2	2	2	2	2	2	2	2	2	4	2	3	3	4	2	2	4	2	1	5	2	4	2	3	4
149	沈丽梦	30	2	2	1	2	2	2	2	2	1	2	1	1	1	1	1	1	1	2	2	1	2	2	2	2	2	1	2	1	4	4	4	3	3	4	2	3	3	3	3	2	2	4	2	4	3	2	3
150	徐佳颖	25	1	2	1	2	1	2	3	1	2	2	2	2	2	2	2	2	2	2	2	2	2	2	2	2	2	2	2	1	2	1	1	4	2	4	2	4	2	3	3	1	4	2	4	2	3	4	3
151	薛晓湖	36	3	2	1	2	1	2	3	2	2	2	2	2	2	2	2	2	2	2	2	2	2	2	2	2	2	2	2	2	2	2	2	2	4	4	2	4	2	4	2	2	3	3	3	3	3	3	3
152	蒋其	47	4	2	1	2	2	1	3	1	2	2	2	2	2	2	2	2	2	2	2	2	2	2	2	2	2	2	1	2	2	1	2	4	2	4	2	4	2	4	2	1	5	1	4	2	3	2	5
153	赵丽	48	4	2	1	3	4	1	4	2	2	2	2	2	2	2	2	2	1	2	2	2	2	2	2	2	2	2	2	2	2	2	2	4	2	4	2	4	2	4	2	3	4	2	4	2	2	4	4
154	俞珊珊	26	2	2	1	2	1	2	2	2	1	2	1	2	2	2	2	2	2	2	2	2	2	2	2	2	2	2	2	1	2	1	1	4	2	4	2	4	2	4	2	2	4	2	4	2	2	3	5
155	(空)	37	3	2	1	2	2	1	3	2	2	2	1	1	1	1	1	2	1	1	1	1	1	2	1	2	2	1	1	1	4	4	4	2	4	2	4	2	4	2	4	4	2	4	2	4	5	5	2
156	孙雷	33	2	1	1	2	1	2	3	2	2	2	2	2	2	2	2	2	2	2	2	2	2	2	2	2	2	2	2	2	2	2	2	2	4	2	4	2	4	2	4	2	2	4	2	4	2	2	2
157	桑泽玲	32	2	2	2	3	1	1	3	1	1	1	2	1	2	1	1	2	2	2	1	1	1	2	2	2	2	2	1	1	4	4	3	2	4	2	4	2	4	1	5	4	2	4	1	5	3	3	3
158	尹弟	31	2	2	1	3	1	1	3	2	2	2	2	2	2	1	2	2	2	2	2	1	2	2	2	2	2	2	2	2	3	2	3	4	2	3	3	4	2	4	2	2	4	2	2	4	2	4	4
159	邹萍	49	4	2	1	3	3	1	3	1	1	1	1	1	1	1	2	2	1	2	1	2	2	2	2	2	2	2	1	1	5	5	5	2	4	2	4	2	4	3	3	5	2	4	2	4	4	4	2
160	石皓	31	2	1	1	2	1	2	2	2	2	2	2	2	2	2	1	2	1	2	1	1	1	1	2	2	2	2	1	2	3	3	3	3	3	3	3	3	3	3	3	3	3	3	3	3	2	4	4
161	王啟明	23	1	1	2	3	1	1	2	2	2	2	2	2	2	2	2	2	2	2	2	2	2	2	2	2	2	2	2	2	3	3	3	3	3	3	3	3	3	3	3	3	3	3	3	3	3	3	3
162	徐瑶	24	1	2	2	2	1	2	3	2	1	2	1	1	2	1	2	1	1	1	2	1	2	1	2	2	2	1	2	1	5	3	5	2	4	3	3	3	3	3	3	3	3	3	2	4	3	5	4
163	朱张新	36	3	1	2	2	1	2	3	2	2	2	2	2	2	2	2	2	2	2	2	2	2	2	2	2	2	2	2	2	2	3	2	4	2	4	2	4	2	4	2	4	4	2	4	2	3	4	4
164	夏彬	54	4	2	1	1	2	1	4	2	2	2	2	2	2	2	2	2	2	2	2	2	2	2	2	2	2	2	2	2	1	1	1	4	2	4	2	5	1	4	2	1	4	2	4	2	1	4	4
165	吴晓	35	2	2	1	2	1	2	3	2	2	2	1	1	2	1	2	2	1	2	2	1	2	2	2	2	2	2	1	1	4	2	3	4	2	4	2	4	2	2	4	3	4	2	3	3	3	4	4
166	杨灿锋	46	4	1	2	3	3	1	4	2	2	2	2	1	2	1	1	1	1	2	1	1	1	1	1	1	2	1	1	1	4	4	3	2	4	2	4	2	4	1	5	2	2	4	2	4	2	4	4
167	杨涵惠	25	1	2	1	2	1	2	2	2	2	2	2	2	2	2	2	2	2	2	2	2	2	2	2	2	2	2	2	2	1	1	1	4	2	4	2	4	2	4	2	1	4	2	4	2	1	4	4
168	袁媛	31	2	2	1	3	2	1	3	2	2	2	2	2	2	2	2	2	2	2	2	2	2	2	2	2	2	2	2	2	2	2	3	3	3	4	2	4	2	3	3	2	3	3	3	3	2	3	4
169	谢敏菊	32	2	2	1	2	1	2	3	2	2	2	1	1	2	2	2	1	1	2	1	1	1	2	2	2	2	1	2	1	2	2	2	2	4	2	4	2	4	2	4	2	2	4	1	5	2	2	2
170	赵馨	35	2	2	1	4	3	1	3	2	2	2	2	2	2	2	1	2	2	2	2	2	2	2	2	2	2	2	1	2	2	1	2	4	2	4	2	4	2	4	2	1	4	2	4	2	2	4	5
171	方秀华	47	4	2	1	2	2	1	3	2	2	2	2	2	2	2	2	2	2	2	2	2	2	2	2	2	2	2	2	2	3	2	2	4	2	4	2	4	2	3	3	2	4	2	2	4	2	4	3
172	袁文博	46	4	1	1	4	3	1	4	2	2	2	2	2	2	2	2	2	2	2	2	2	2	2	2	2	2	2	2	2	2	2	2	2	4	2	4	2	4	2	4	2	4	2	4	2	1	4	4
173	沈青青	33	2	2	1	2	1	2	3	2	2	2	1	2	2	2	2	2	2	2	2	2	2	2	2	2	2	2	2	2	2	2	2	2	4	2	4	2	4	2	4	2	2	4	2	4	2	2	2
174	杨岚	53	4	2	1	4	4	1	4	2	2	2	2	2	2	2	2	2	2	2	2	2	2	2	2	2	2	2	1	2	3	2	2	4	2	4	2	4	2	4	2	2	4	2	4	2	2	3	4
175	杨薇	29	2	2	1	2	1	2	3	2	2	2	2	2	2	2	2	2	2	2	2	2	2	2	2	2	2	2	2	2	2	2	2	4	2	4	2	4	2	4	2	2	4	2	3	3	2	4	4
176	(空)	29	2	2	2	2	1	2	3	1	2	1	1	1	2	1	1	2	1	1	1	1	2	1	2	2	2	2	1	1	3	2	3	3	3	3	3	3	3	3	3	2	3	3	3	3	2	4	4
177	王懿怡	29	2	2	2	2	1	2	3	1	2	2	1	2	2	2	2	2	2	2	2	2	2	2	2	2	2	2	2	1	2	2	2	2	4	3	3	4	2	4	2	2	4	2	4	2	2	3	4
178	孙柳柳	37	3	2	1	2	2	1	2	1	1	1	1	1	2	1	1	1	1	2	1	1	1	1	1	1	2	1	1	1	4	4	4	3	3	2	4	2	4	2	4	4	3	3	2	4	3	4	3
179	华玲玲	47	4	2	1	2	4	1	4	2	2	2	1	2	2	2	2	2	2	2	1	2	2	2	2	2	2	2	2	2	2	2	2	4	2	5	1	5	1	3	3	2	4	2	4	2	2	4	4
180	李影	31	2	2	1	3	1	1	3	1	2	2	2	1	2	1	2	2	2	2	2	2	2	2	2	2	2	2	1	1	4	2	4	4	2	4	2	4	2	4	2	2	3	3	3	3	3	5	5
181	钱红燕	51	4	2	1	1	2	1	3	2	2	2	1	2	2	2	2	2	2	2	2	1	2	2	2	2	2	2	2	1	3	3	3	3	3	3	3	3	3	3	3	3	3	3	3	3	3	4	3
182	周芳	34	2	2	1	2	2	2	3	2	2	2	2	2	2	2	2	2	2	2	2	2	2	2	2	2	2	2	2	2	1	1	1	5	1	5	1	5	1	5	1	1	5	1	5	1	1	5	5
183	刘飒	33	2	2	1	2	2	1	3	2	2	2	2	2	2	2	2	2	2	2	2	2	2	2	2	2	2	2	2	2	4	3	3	3	3	3	3	4	2	3	3	3	3	3	3	3	3	4	3
184	石锦平	39	3	2	2	3	3	1	3	2	2	2	2	2	2	1	2	2	1	2	1	2	2	2	1	2	1	2	2	2	2	4	3	3	3	2	4	3	3	3	3	2	2	4	2	4	2	5	4
185	肖建平	54	4	2	1	4	4	1	4	2	1	2	2	2	1	1	2	2	2	2	2	2	2	2	2	2	2	1	2	1	3	3	3	2	4	3	3	3	3	3	3	3	3	3	3	3	3	4	3
186	(空)	35	2	2	2	2	1	2	3	2	2	2	1	1	2	2	2	2	1	2	2	2	2	2	2	2	2	2	2	1	3	3	3	3	3	3	3	3	3	3	3	2	3	3	3	3	3	4	4
187	谢睿	30	2	2	1	2	1	2	3	1	2	2	2	2	2	2	2	2	2	2	2	2	2	2	2	2	2	2	2	2	2	2	2	2	4	2	4	4	2	3	3	3	4	2	4	2	3	4	4
188	万法广	25	1	1	2	2	1	2	2	1	2	2	2	2	2	2	2	2	2	2	1	1	2	2	2	2	2	2	2	2	2	2	2	4	2	4	2	4	2	4	2	1	4	2	4	2	2	4	4
189	张警方	25	1	2	2	3	1	1	3	1	2	2	2	1	1	1	2	1	2	2	2	1	2	2	2	2	2	2	2	1	3	3	3	3	3	3	3	3	3	3	3	3	3	3	2	4	3	4	3
190	(空)	43	3	2	1	2	2	1	4	1	1	2	1	2	2	2	1	2	2	2	2	2	2	2	2	2	2	2	1	1	2	2	2	4	2	1	5	1	5	5	1	1	5	1	5	1	2	5	5
191	刘明敏	33	2	2	1	2	2	1	4	2	2	1	1	2	2	2	1	2	1	2	2	2	2	1	2	2	2	2	1	1	2	3	2	3	3	3	3	3	3	3	3	1	3	3	3	3	3	3	3
192	朱婷婷	29	2	2	2	2	1	2	3	2	2	2	2	2	2	2	2	2	2	2	1	2	2	2	1	2	2	2	2	1	3	2	2	4	2	4	2	5	1	3	3	1	4	2	3	3	3	4	4
193	曹琰	36	3	2	1	1	1	2	3	2	2	2	1	1	2	1	2	1	1	2	2	1	1	1	2	2	2	1	2	1	3	3	2	2	4	4	2	4	2	4	2	4	3	3	3	3	3	3	3
194	黄益娟	38	3	2	1	3	3	1	4	1	2	2	2	2	2	2	2	2	2	2	2	2	1	1	1	2	2	2	2	1	2	2	2	4	2	4	2	5	1	4	2	2	5	1	4	2	4	4	4
195	李莹	33	2	2	1	3	2	1	3	2	2	2	2	2	2	2	2	2	2	2	2	2	2	2	2	2	2	2	2	2	1	1	2	4	2	3	3	4	2	4	2	1	4	2	1	5	2	2	3
196	张剑萍	50	4	2	1	2	4	1	3	1	1	2	2	2	2	2	2	2	2	2	2	2	2	2	2	2	2	2	2	2	2	2	3	3	3	3	3	3	3	3	3	3	3	3	3	3	3	4	4
197	周文倩	27	2	2	1	2	1	2	3	1	2	2	2	2	2	2	2	2	2	2	2	2	2	2	2	2	2	2	2	2	1	1	1	1	5	1	5	1	5	1	5	1	5	1	5	1	1	5	3
198	李婷芳	46	4	2	1	2	2	1	3	2	1	2	1	2	2	2	2	2	1	2	2	2	2	2	2	2	2	2	2	2	2	2	2	4	2	4	2	4	2	3	3	2	5	1	5	1	2	4	4
199	吕岚	38	3	2	1	2	1	2	3	2	2	2	2	2	2	2	2	2	2	2	2	2	2	2	2	2	2	2	2	2	2	1	2	3	3	4	2	4	2	4	2	2	5	1	4	2	2	3	4
200	刘清	25	2	2	2	2	1	2	3	2	2	2	2	2	2	2	2	2	2	2	2	2	2	2	2	2	2	2	2	2	1	2	2	2	4	5	1	5	1	4	2	2	3	3	5	1	2	3	5
201	陈艳琴	46	4	2	1	3	4	1	4	2	2	1	2	1	2	2	1	2	2	2	1	2	2	2	2	2	2	2	1	1	2	1	2	4	2	4	2	4	2	3	3	1	4	2	4	2	2	4	4
202	俞红英	50	4	2	1	2	3	1	4	2	2	2	2	2	2	2	2	2	2	2	2	2	2	2	2	2	2	2	2	2	2	1	1	5	1	3	3	5	1	4	2	1	4	2	4	2	3	4	5
203	王峻峰	52	4	1	1	1	2	1	3	2	2	1	1	2	1	2	1	2	1	2	1	2	1	2	1	2	2	2	1	1	2	2	2	4	2	4	2	4	2	4	2	2	4	2	5	1	1	3	5
204	顾芮	32	2	2	1	3	2	1	3	1	2	2	2	2	2	2	2	2	2	2	2	2	2	2	2	2	2	2	2	2	2	2	2	3	3	4	2	4	2	4	2	2	4	2	4	2	3	4	4
205	朱宁馨	25	1	2	1	2	1	2	3	1	2	2	2	1	2	2	1	2	2	2	2	2	2	2	2	2	2	2	1	2	1	1	3	4	2	4	2	4	2	4	2	2	3	3	4	2	2	4	5
206	季静	37	3	2	1	3	3	1	3	2	1	2	1	1	2	1	2	2	2	2	2	2	2	2	2	2	2	2	2	2	4	3	3	3	3	2	4	4	2	4	2	2	3	3	3	3	3	4	4
207	(空)	48	4	2	1	2	2	1	3	2	2	2	1	1	2	1	1	2	2	2	1	2	1	2	1	2	2	1	1	1	4	4	4	4	2	4	2	4	2	2	4	3	3	3	3	3	3	5	5
208	姜霖	25	1	2	2	2	1	2	2	1	2	2	2	2	2	2	2	2	2	2	2	2	2	2	2	2	2	2	2	2	1	1	2	4	2	4	2	4	2	4	2	1	4	2	4	2	2	3	4
209	张潇蓝	29	2	2	1	2	1	2	3	2	2	2	2	2	2	2	2	2	2	2	2	2	2	2	2	2	2	2	2	2	2	2	2	2	4	3	3	3	3	3	3	2	3	3	3	3	3	3	3
210	张霞	41	3	2	1	2	2	1	3	1	2	2	2	2	2	2	2	2	2	2	2	2	2	2	2	2	2	2	2	2	3	3	3	4	2	4	2	4	2	2	4	3	3	3	1	5	3	3	4
211	于巧萍	58	4	2	1	2	3	1	4	1	2	2	2	2	2	2	2	2	2	2	2	2	2	2	2	2	2	2	2	2	2	1	1	5	1	5	1	5	1	5	1	1	5	1	5	1	2	5	5
212	吴玲燕	34	2	2	1	2	1	1	3	2	2	2	2	2	2	2	1	2	2	2	2	2	2	2	1	2	2	2	1	1	3	2	2	3	3	2	4	2	4	2	4	3	3	3	4	2	2	3	4
213	徐佳敏	25	1	2	1	2	1	2	2	2	1	2	1	2	1	2	2	2	1	2	2	2	1	2	2	2	2	1	1	1	4	2	3	3	3	3	3	3	3	3	3	3	3	3	3	3	3	3	3
214	周倩雯	31	2	2	1	2	1	2	3	1	2	2	2	2	2	2	2	2	2	2	2	2	2	2	2	2	2	2	2	2	2	1	2	3	3	3	3	3	3	3	3	2	3	3	3	3	2	3	3
215	姚荧	48	4	2	1	3	4	1	4	2	2	2	1	2	2	1	2	2	2	2	2	2	2	2	2	2	2	2	2	1	2	2	2	3	3	3	3	3	3	2	4	3	3	3	2	4	3	3	3
216	张大娟	47	4	2	1	3	3	1	3	2	2	2	2	2	2	1	2	2	2	2	2	2	2	2	2	2	2	2	2	1	2	3	2	3	3	3	3	3	3	2	4	3	2	4	3	3	2	3	3
217	(空)	24	1	2	1	3	1	1	2	1	1	2	1	1	1	1	1	2	2	2	2	2	2	1	2	2	2	2	2	1	2	2	2	2	4	2	4	2	4	2	4	2	2	4	2	4	2	2	2
218	孔春芹	49	4	2	1	2	2	1	4	2	2	2	2	2	2	2	2	2	2	2	2	2	2	2	2	2	2	2	2	2	3	2	2	2	4	4	2	4	2	3	3	2	4	2	4	2	2	3	4
219	吴斐飞	25	1	2	1	1	1	2	1	2	2	2	2	2	2	2	2	2	2	2	2	2	2	2	2	2	2	2	2	2	2	3	2	3	3	3	3	3	3	4	2	2	2	4	1	5	2	4	4
220	(空)	25	1	2	2	2	1	2	2	2	2	2	1	2	2	2	1	2	2	2	2	2	2	2	2	2	2	2	1	2	3	3	3	4	2	3	3	4	2	4	2	2	4	2	4	2	3	4	4
221	许云	30	2	2	1	3	2	2	3	2	2	2	1	1	2	2	2	2	2	2	1	1	2	2	2	2	2	2	2	1	4	3	3	3	3	2	4	3	3	2	4	3	2	4	2	4	4	4	4
222	刘枭	31	2	1	2	2	2	2	2	1	2	2	2	2	1	2	2	2	1	2	2	2	2	2	2	2	2	1	2	1	1	1	1	5	1	3	3	3	3	3	3	3	5	1	5	1	1	4	3
223	(空)	26	2	2	2	2	1	2	2	1	2	2	2	2	2	2	2	2	1	2	1	1	2	2	2	2	1	1	1	2	3	3	3	3	3	3	3	3	3	3	3	3	3	3	3	3	3	3	3
224	黄鹂	23	1	2	1	2	1	2	2	2	2	2	1	1	2	2	2	2	2	2	2	2	2	2	2	2	2	2	2	2	2	1	2	5	1	4	2	5	1	4	2	1	5	1	5	1	2	3	5
225	许芮	25	1	2	2	2	1	2	2	2	2	2	1	2	2	2	2	2	2	2	2	2	2	2	2	2	2	2	2	1	2	1	1	3	3	3	3	5	1	5	1	1	4	2	3	3	1	1	4
226	周岱	35	2	1	1	1	1	2	3	2	2	2	2	2	2	2	2	2	2	2	2	2	2	2	2	2	2	2	2	2	3	2	3	3	3	3	3	3	3	3	3	3	3	3	3	3	3	3	3
227	吴玟静	49	4	2	2	2	3	1	3	1	2	2	2	1	1	1	1	2	1	2	1	2	2	2	1	2	1	2	1	1	3	3	2	2	4	3	3	3	3	2	4	3	3	3	2	4	3	4	3
228	(空)	29	2	2	1	2	1	2	2	2	1	2	1	1	1	1	2	2	1	2	1	2	1	2	1	2	2	1	1	1	4	4	4	4	2	3	3	3	3	3	3	3	3	3	2	4	4	3	3
229	朱萍	32	2	2	1	2	2	1	4	1	2	2	2	2	2	2	2	2	1	2	1	2	2	2	2	2	2	2	2	2	2	2	2	2	4	3	3	3	3	3	3	2	3	3	2	4	2	4	4
230	周玲	30	2	2	2	2	1	2	2	2	2	2	2	2	2	2	2	2	2	2	2	2	2	2	2	2	2	2	2	2	1	1	1	1	5	1	5	1	5	1	5	1	1	5	1	5	1	1	1
231	胡修齐	25	1	2	2	2	1	2	3	2	1	2	2	2	2	2	2	2	2	2	2	2	2	2	2	2	2	2	2	1	2	2	1	5	1	4	2	4	2	4	2	2	4	2	4	2	3	3	4
232	茅蓓蓓	39	3	2	1	2	1	2	2	2	1	2	1	2	1	1	1	2	1	2	1	1	2	2	1	1	1	1	1	1	4	4	4	3	3	3	3	3	3	2	4	3	3	3	2	4	4	4	5
233	史佳萍	35	3	2	1	2	3	1	3	1	2	2	2	2	2	2	2	2	2	2	2	2	2	2	2	2	2	2	2	2	3	2	2	4	2	5	1	5	1	4	2	2	5	1	4	2	2	4	4
234	罗岚	30	2	2	1	2	1	1	3	1	1	2	2	1	2	1	2	1	1	1	1	1	2	2	2	2	2	2	2	1	3	4	4	1	5	2	4	1	5	2	4	3	2	4	2	4	4	3	3
235	刘瑞	27	2	1	1	2	1	2	2	2	2	2	1	2	2	2	2	2	2	2	2	2	2	2	2	2	2	2	2	2	2	2	2	2	4	4	2	4	2	3	3	1	4	2	1	5	2	4	4
236	陈媛	25	1	2	1	1	1	2	1	2	2	2	1	2	2	2	2	2	2	2	2	1	2	2	2	2	2	1	1	1	3	2	2	3	3	2	4	3	3	2	4	3	3	3	3	3	3	4	4
237	沈自芳	50	4	2	1	2	3	1	3	2	2	2	2	2	2	2	2	2	2	2	2	2	2	2	2	2	2	2	2	2	2	2	2	3	3	3	3	4	2	4	2	1	3	3	3	3	1	4	4
238	孙凯容	28	2	2	1	3	1	1	2	1	2	2	2	2	2	2	2	2	2	2	2	2	2	2	2	2	2	1	2	1	4	3	3	3	3	3	3	3	3	3	3	3	3	3	3	3	3	3	3
239	惠友友	29	2	2	1	3	1	1	3	2	2	2	1	2	2	2	2	2	2	2	2	2	2	2	2	2	2	2	2	2	3	3	2	3	3	3	3	4	2	4	2	2	4	2	4	2	2	4	4
240	任荣强	51	4	1	1	1	2	1	4	2	2	2	2	2	2	2	2	2	1	2	2	2	2	2	2	2	2	2	2	2	1	1	1	1	5	1	5	1	5	1	5	1	1	5	1	5	1	1	1
241	吴咏梅	28	2	2	1	1	2	1	3	1	2	2	1	2	2	2	2	2	2	2	2	2	2	2	2	2	2	2	2	1	2	1	2	4	2	4	2	4	2	4	2	3	3	3	4	2	2	4	4
242	徐燕娜	37	3	2	1	2	1	2	2	2	1	2	2	2	2	2	2	2	2	2	2	2	2	2	2	2	2	2	2	2	1	1	1	1	5	1	5	1	5	2	4	2	2	4	1	5	2	2	3
243	徐丹	39	3	2	1	2	1	2	1	2	2	2	2	2	2	2	2	2	2	2	2	2	2	2	2	2	2	2	2	2	1	1	1	4	2	4	2	4	2	3	3	3	3	3	2	4	4	3	4
244	亓琳	36	3	2	1	2	2	1	3	1	2	1	1	2	2	1	2	2	2	2	2	2	2	2	2	2	2	2	2	1	2	2	3	2	4	2	4	3	3	3	3	2	4	2	4	2	3	5	4
245	丁洁	37	3	2	1	3	3	1	4	1	1	2	1	2	2	2	2	2	1	2	1	1	2	2	2	2	2	2	2	1	3	2	2	4	2	4	2	4	2	4	2	2	3	3	4	2	3	5	4
246	王云芙	48	4	2	1	3	3	1	4	1	1	2	2	1	2	1	2	2	1	2	1	1	1	2	2	2	2	2	2	1	3	3	3	3	3	3	3	3	3	3	3	3	3	3	2	4	3	4	4
247	李昉	36	3	2	1	2	1	2	2	1	2	2	1	2	2	2	2	2	2	1	2	2	2	2	2	2	2	2	2	1	3	2	2	4	2	4	2	3	3	4	2	2	4	2	4	2	2	3	4
248	张屹辉	59	4	1	1	3	4	1	4	2	2	2	2	2	1	2	2	2	2	2	2	2	2	2	2	2	2	2	2	2	1	2	2	1	5	4	2	5	1	4	2	2	5	1	5	1	2	2	5
249	杨萃箐	34	2	2	1	1	1	2	2	2	2	2	2	2	2	2	2	2	2	2	2	2	2	2	2	2	2	2	2	2	2	2	2	2	4	2	4	2	4	2	4	2	2	4	2	4	2	2	2
250	谢冰雪	32	2	2	1	3	2	1	3	1	2	2	1	2	2	2	2	2	2	2	2	2	2	2	2	2	2	2	2	2	2	2	2	4	2	4	2	4	2	4	2	2	4	2	5	1	1	3	4
251	陈似琦	25	1	2	1	2	1	2	1	2	2	2	2	2	2	2	2	2	1	2	1	2	2	2	2	2	2	2	2	2	2	2	2	2	4	4	2	3	3	3	3	2	3	3	3	3	2	3	3
252	(空)	35	2	2	1	2	2	1	3	1	1	2	2	2	2	1	1	2	1	2	2	2	2	2	2	2	1	1	1	1	3	3	2	4	2	3	3	3	3	3	3	2	2	4	3	3	4	4	4
253	张欢欢	36	3	2	1	2	2	2	3	2	2	2	2	2	2	2	2	2	2	2	2	2	2	2	2	2	2	2	2	2	1	2	2	4	2	5	1	5	1	4	2	1	1	5	5	1	2	5	4
254	顾莹	33	2	2	1	2	1	2	2	2	2	2	2	2	2	1	2	1	2	2	2	1	2	2	2	2	2	1	2	1	2	2	3	2	4	2	4	3	3	2	4	2	3	3	2	4	2	3	3
255	范月华	35	2	2	1	1	1	2	2	2	2	2	2	2	2	2	2	2	2	1	2	1	2	2	2	2	2	2	2	2	3	4	3	2	4	3	3	3	3	3	3	3	2	4	2	4	3	3	3
256	吴秦忆	24	1	2	2	2	1	2	2	2	1	2	1	1	2	2	1	2	2	2	2	1	2	2	2	2	2	2	1	1	3	2	3	3	3	4	2	3	3	4	2	2	4	2	2	4	2	3	4
257	肖锴成	24	1	1	2	2	1	2	3	2	2	2	2	2	2	2	2	2	2	2	2	2	2	2	2	2	2	2	2	2	1	1	1	1	5	4	2	4	2	4	2	2	4	2	4	2	2	4	4
258	周婷	25	1	2	2	3	1	1	2	1	2	2	2	2	2	2	2	2	2	2	2	2	2	2	2	2	2	2	2	2	4	1	1	4	2	4	2	5	1	4	2	1	4	2	2	4	2	3	4
259	曹晓静	40	3	2	1	2	2	1	2	2	1	2	1	2	2	2	1	2	1	2	2	2	2	2	2	2	2	1	2	1	3	2	2	2	4	4	2	5	1	3	3	2	4	2	3	3	4	5	4
260	王木和	25	1	2	2	2	1	2	2	2	2	2	2	2	2	2	2	2	2	2	2	2	2	2	2	2	2	2	2	2	1	1	2	1	5	5	1	5	1	5	1	5	5	1	1	5	1	1	1
261	王玉华	45	3	2	2	1	2	1	4	2	1	2	1	1	2	1	2	1	1	2	1	1	2	2	2	2	2	1	2	1	3	2	3	3	3	4	2	4	2	3	3	3	3	3	4	2	2	4	4
262	(空)	45	4	2	1	3	3	1	2	2	2	2	2	2	2	2	2	2	2	2	2	2	2	2	2	1	2	2	2	2	2	2	2	4	2	5	1	5	1	2	4	2	5	1	5	1	2	5	5
263	曹丹丹	25	1	2	1	2	1	2	2	2	2	2	1	1	2	2	2	2	2	2	2	2	2	2	2	2	2	2	2	1	2	1	1	4	2	5	1	5	1	4	2	1	4	2	5	1	1	5	5
264	陆子红	34	2	1	1	3	2	1	3	2	1	1	1	2	2	1	1	2	1	2	2	2	2	2	2	2	2	2	2	1	3	2	2	4	2	4	2	4	2	3	3	3	4	2	3	3	2	4	4
265	朱雪新	57	4	1	1	2	4	1	4	2	2	2	1	2	2	2	2	2	2	2	2	2	2	2	2	2	2	2	2	2	1	1	1	5	1	5	1	5	1	5	1	1	5	1	1	5	1	5	5
266	(空)	38	3	2	1	2	2	1	4	2	2	2	2	2	2	2	2	2	2	2	2	2	2	2	2	2	2	2	2	2	3	3	3	3	3	3	3	3	3	3	3	3	3	3	3	3	3	3	3
267	(空)	38	3	2	1	2	2	1	3	2	2	2	2	2	2	2	1	2	2	2	2	2	2	2	2	2	2	2	1	2	2	1	2	3	3	4	2	5	1	4	2	2	5	1	3	3	2	2	3
268	王巧云	51	4	2	1	3	3	1	3	1	2	2	2	2	2	2	2	2	2	2	2	2	2	2	2	2	2	2	2	2	2	1	2	4	2	4	2	4	2	4	2	2	5	1	5	1	2	4	4
269	孙睿婷	27	2	2	1	1	1	2	1	2	2	2	2	2	2	2	2	2	2	2	2	2	2	2	2	2	2	2	2	2	2	1	2	3	3	4	2	5	1	4	2	3	2	4	3	3	2	4	5
270	鲍天宇	29	2	2	2	2	1	2	2	2	2	2	2	2	2	2	2	2	2	2	2	2	2	2	2	2	2	2	2	2	1	1	1	1	5	4	2	4	2	4	2	2	2	4	2	4	2	4	4
271	谢冰芬	24	1	2	1	2	1	2	3	2	1	2	2	2	2	1	2	2	2	2	2	2	2	2	2	2	2	2	2	2	2	1	1	4	2	4	2	5	1	5	1	1	5	1	5	1	1	4	5
272	鲍天宇	25	1	2	2	2	1	2	2	2	2	2	2	2	2	2	2	2	2	2	2	2	2	2	2	2	2	2	2	2	2	2	2	2	4	3	3	3	3	4	2	2	3	3	3	3	2	4	4
273	徐丽	46	4	2	1	2	2	2	2	2	2	2	1	1	2	1	2	2	2	2	2	2	2	2	2	2	2	2	1	2	2	2	2	3	3	3	3	3	3	3	3	2	4	2	1	5	4	3	3
274	华敏	53	4	2	1	1	2	1	3	2	2	2	2	2	2	2	2	2	2	2	2	2	2	2	2	2	2	2	2	2	2	2	2	2	4	4	2	4	2	4	2	1	4	2	3	3	2	2	4
275	曹雯	34	2	2	1	3	2	1	3	1	2	2	2	2	2	2	2	2	2	2	2	2	2	2	2	2	2	2	2	2	3	3	3	3	3	3	3	2	4	2	4	2	2	4	2	4	2	2	2
276	陈小丽	40	3	2	1	2	2	2	3	2	2	2	2	2	2	2	2	2	2	2	2	2	2	2	2	2	2	2	1	2	3	2	2	4	2	4	2	5	1	5	1	2	4	2	4	2	3	4	5
277	张文晔	27	2	2	1	2	1	2	2	2	2	2	2	2	2	2	2	2	2	2	2	2	2	2	2	2	2	2	2	2	1	1	1	1	5	1	5	1	5	1	5	1	1	5	1	5	1	1	1
278	黄舒蕾	25	1	2	1	2	1	2	2	2	2	2	2	2	2	2	2	2	2	2	2	2	2	2	2	2	2	2	2	2	2	2	2	4	2	4	2	5	1	4	2	2	2	4	2	4	2	2	4
279	高钧霖	23	1	1	1	2	1	1	3	2	2	2	2	2	2	2	2	2	2	2	2	2	2	2	2	2	2	2	1	2	1	1	1	3	3	3	3	3	3	3	3	3	3	3	3	3	3	3	3
280	钱志红	35	2	2	2	2	1	1	2	2	2	2	2	2	2	2	2	2	2	2	2	2	2	2	2	2	2	2	2	2	2	1	2	2	4	5	1	5	1	5	1	2	4	2	4	2	2	4	5
281	贺亮	29	2	1	1	2	1	2	3	1	2	2	2	2	2	2	2	2	2	2	2	2	2	2	2	2	2	2	2	2	2	2	1	2	4	1	5	3	3	3	3	2	3	3	3	3	1	3	4
282	王彤	24	1	2	1	1	1	2	2	1	2	2	2	2	2	2	2	2	2	2	2	2	2	2	2	2	2	2	2	2	1	1	1	1	5	5	1	5	1	5	1	3	5	1	3	3	2	5	5
283	贾笑天	47	4	2	1	2	3	1	3	1	1	2	1	1	1	1	1	2	2	2	2	2	2	2	2	2	2	2	1	1	3	3	3	3	3	3	3	3	3	3	3	4	3	3	3	3	4	4	2
284	傅旭峰	46	4	1	1	3	3	1	3	1	2	2	1	1	1	1	1	2	2	2	1	2	1	2	2	2	2	2	2	1	2	2	2	3	3	3	3	3	3	3	3	2	3	3	3	3	2	3	3
285	陈士雯	32	2	2	1	3	1	1	3	1	2	2	2	2	2	2	2	2	2	2	2	1	2	2	2	2	2	2	2	2	2	2	2	4	2	3	3	4	2	3	3	2	4	2	2	4	2	4	4
286	张俊君	48	4	2	1	2	3	1	4	1	2	2	1	2	1	1	2	2	1	1	2	1	2	2	2	2	2	2	1	1	2	2	3	2	4	3	3	3	3	3	3	2	4	2	3	3	2	4	4
287	李小燕	35	2	2	1	3	2	1	3	1	2	2	2	2	2	2	1	2	2	2	2	2	2	2	2	2	2	2	1	2	2	2	2	4	2	4	2	4	2	4	2	2	4	2	3	3	2	4	4
288	顾春怡	47	4	2	1	2	2	1	4	2	2	2	1	2	2	2	2	2	2	2	2	2	2	2	2	2	2	2	2	2	2	2	2	4	2	4	2	4	2	4	2	2	4	2	4	2	2	4	4
289	李晓敏	52	4	2	1	2	3	1	3	1	2	2	2	2	2	1	2	2	2	2	2	2	1	1	2	2	2	2	2	2	3	2	3	3	3	3	3	4	2	4	2	3	3	3	3	3	2	3	3
290	刘亚兰	25	1	2	2	2	1	2	3	2	2	2	2	2	2	2	2	2	2	2	2	2	2	2	2	2	2	2	2	2	3	3	2	3	3	3	3	3	3	4	2	4	4	2	4	2	3	3	3
291	陆萍	25	1	2	2	2	1	2	2	1	2	2	2	2	2	2	2	2	2	2	2	2	1	2	2	2	2	2	2	2	2	1	1	1	5	1	5	1	5	1	5	1	5	1	5	1	1	5	5
292	吴琳	32	2	2	1	2	1	2	3	1	2	2	2	1	2	1	2	2	2	2	2	2	2	2	2	2	2	2	2	1	3	2	3	3	3	3	3	3	3	4	2	3	4	2	3	3	3	3	3
293	冯钰	49	4	2	2	2	2	2	3	1	2	2	1	2	2	2	2	2	2	2	2	2	2	2	2	2	2	2	2	1	1	1	1	4	2	5	1	5	1	5	1	3	4	2	4	2	3	4	4
294	龚志华	46	4	2	1	2	3	1	3	1	1	2	1	2	2	2	2	2	2	2	2	2	1	2	2	1	2	2	2	1	3	2	3	3	3	3	3	3	3	3	3	3	4	2	4	2	2	4	4
295	楚燕芳	36	3	2	1	2	1	2	3	2	1	2	1	1	2	1	1	1	1	1	1	1	1	1	1	1	1	1	2	1	3	4	4	2	4	3	3	3	3	1	5	3	3	3	1	5	3	4	2
296	吴迎丽	29	2	2	1	2	1	1	2	2	2	2	2	2	2	2	2	2	2	2	2	2	2	2	2	2	2	2	2	1	3	3	3	3	3	3	3	5	1	2	4	1	1	5	3	3	3	4	3
297	李长清	31	2	2	1	2	2	2	2	1	1	1	1	2	2	2	2	2	2	2	2	2	2	2	2	2	2	2	2	2	3	3	3	3	3	3	3	3	3	3	3	3	3	3	3	3	3	3	3
298	毛爱	52	4	2	1	1	2	2	3	2	2	2	2	2	2	2	2	2	2	2	2	2	2	2	2	2	2	2	2	2	2	2	2	2	4	3	3	3	3	2	4	2	2	4	2	4	2	2	5
299	王燕华	35	3	2	1	2	1	2	3	2	2	2	2	2	2	2	2	2	2	2	2	2	2	2	2	2	2	2	2	2	2	1	2	4	2	5	1	4	2	3	3	1	5	1	3	3	1	3	4
300	曹婴娟	37	3	2	1	2	1	1	3	2	2	2	2	2	2	2	2	2	2	2	2	2	2	2	2	2	2	2	2	2	2	2	3	2	4	2	4	4	2	3	3	2	3	3	3	3	2	3	4
301	张雄羽	29	2	1	1	3	1	1	2	1	2	2	2	2	2	2	2	2	2	2	2	2	2	2	2	2	2	2	2	2	2	3	2	2	4	2	4	2	4	1	5	2	3	3	3	3	2	2	1
302	薛秀芝	37	3	2	1	2	1	1	3	2	1	2	1	1	1	2	1	1	2	2	1	1	2	2	1	1	2	1	2	1	4	3	3	2	4	3	3	2	4	2	4	3	2	4	2	4	3	3	3
303	何晓明	33	2	2	1	3	2	1	3	1	1	2	1	1	2	1	1	2	1	1	1	2	2	2	2	2	2	2	2	1	2	2	2	4	2	4	2	4	2	4	2	2	3	3	3	3	3	3	3
304	李诗瑶	32	2	2	2	1	1	2	2	1	2	2	2	2	2	2	2	2	2	2	2	2	2	2	2	2	2	2	2	2	2	1	2	1	5	2	4	3	3	3	3	1	4	2	3	3	2	5	5
305	刘晓夏	47	4	2	1	3	3	1	3	2	2	2	2	2	2	2	2	2	2	2	2	2	2	2	2	2	2	2	2	2	3	2	2	3	3	4	2	4	2	4	2	2	2	4	3	3	4	5	4
306	史瑜	38	3	2	1	2	2	1	3	1	2	2	2	2	2	2	2	2	2	2	2	2	2	2	2	2	2	2	2	1	3	3	3	5	1	3	3	3	3	3	3	3	3	3	3	3	3	5	5
307	任莉	36	3	2	1	2	2	1	3	1	2	2	1	2	2	2	2	2	2	2	2	2	2	2	2	2	2	2	2	1	2	2	2	4	2	5	1	5	1	3	3	2	4	2	4	2	2	5	5
308	檀林芳	31	2	2	1	2	1	2	2	2	2	2	2	2	1	2	2	2	2	2	2	2	2	2	2	2	2	2	2	2	1	1	1	1	5	1	5	1	5	1	5	1	1	5	1	5	1	1	1
309	孙慧	49	4	2	1	2	3	1	3	1	2	2	2	1	2	2	2	2	2	2	2	2	2	2	2	2	2	2	2	1	3	2	1	5	1	5	1	5	1	4	2	1	5	1	5	1	1	4	5
310	王西	34	2	1	1	3	2	1	3	1	2	2	1	2	2	2	1	2	1	2	1	2	2	2	2	2	2	2	2	1	2	3	2	3	3	3	3	3	3	3	3	3	4	2	3	3	2	3	4
311	王琴华	52	4	2	1	1	2	1	3	2	2	2	2	1	1	1	2	2	1	2	2	2	1	2	2	2	2	2	1	1	4	3	5	1	5	2	4	5	1	1	5	2	1	5	3	3	5	5	5
312	陈姜华	50	4	2	1	2	2	1	4	1	2	2	1	1	1	1	2	2	2	2	2	1	2	2	2	2	2	2	2	1	2	2	2	4	2	4	2	4	2	4	2	2	3	3	4	2	2	4	4
313	朱慧	51	4	2	2	2	4	1	3	1	1	1	1	2	2	2	1	2	2	2	1	1	2	2	2	2	2	2	1	1	4	2	3	3	3	3	3	3	3	3	3	3	2	4	2	4	3	3	4
314	黄美娟	47	4	2	1	2	2	1	3	2	2	2	2	2	2	2	2	2	2	2	2	2	2	2	2	2	2	2	2	2	1	1	1	2	4	4	2	4	2	4	2	2	3	3	4	2	2	3	4
315	王秦	39	3	2	1	2	1	1	3	1	2	1	2	2	2	2	2	2	1	2	2	2	2	2	2	2	2	2	2	1	2	2	3	4	2	4	2	4	2	4	2	2	4	2	4	2	2	5	5
316	盛春艳	45	3	2	1	2	1	2	2	2	2	2	2	2	2	2	2	2	2	2	2	2	2	2	2	2	2	2	2	2	1	2	2	3	3	3	3	4	2	4	2	2	2	4	3	3	1	4	4
317	王玫	50	4	2	1	2	2	1	3	2	1	2	2	2	1	2	2	2	2	2	1	2	2	2	2	2	2	1	1	1	3	3	3	3	3	3	3	3	3	3	3	3	3	3	3	3	3	3	3
318	徐正强	35	2	1	1	1	1	1	3	2	2	2	2	2	2	2	2	2	2	2	2	2	2	2	2	2	2	2	2	2	1	3	3	4	2	4	2	4	2	3	3	2	3	3	3	3	3	4	4
319	陈星容	24	1	2	1	2	1	2	2	2	1	2	1	1	2	2	2	2	1	2	2	1	1	2	2	2	2	2	2	1	3	2	2	3	3	3	3	3	3	3	3	2	3	3	3	3	2	4	4
320	李琪	31	2	2	1	3	2	1	2	2	2	2	2	2	2	2	2	2	2	2	2	2	2	2	2	2	2	2	2	2	2	1	2	5	1	4	2	5	1	4	2	1	4	2	4	2	2	4	4
321	姜孙旻	36	3	2	1	3	3	1	2	2	1	1	1	1	1	1	1	1	1	1	1	1	1	1	1	1	2	1	1	1	4	4	4	2	4	2	4	2	4	2	4	4	2	4	1	5	4	4	2
322	周静慧	29	2	2	2	2	1	2	3	2	2	2	2	1	2	2	1	2	1	2	1	1	2	2	2	2	2	2	2	1	4	2	2	4	2	4	2	4	2	3	3	2	3	3	3	3	3	4	4
323	汪东旭	25	1	1	2	2	1	2	3	2	2	2	2	2	2	2	2	2	2	2	2	2	2	2	2	2	2	2	2	2	2	2	2	2	4	2	4	2	4	2	4	2	2	4	2	4	2	2	2
324	黄惠萍	38	3	2	1	2	2	1	3	2	2	2	2	2	2	2	2	2	2	2	2	2	2	2	2	2	2	2	2	2	2	2	2	2	4	2	4	2	4	2	4	2	2	4	2	4	2	2	2
325	陶丛珊	30	2	2	1	3	2	1	3	2	2	2	2	2	2	2	2	2	2	2	2	2	2	2	2	2	2	2	2	2	2	2	2	1	5	3	3	3	3	3	3	3	2	4	3	3	2	3	2
326	徐正强	56	4	1	1	1	1	1	3	2	2	2	2	2	2	2	2	2	2	2	2	2	2	2	2	2	2	2	2	2	3	3	3	3	3	3	3	3	3	3	3	3	3	3	3	3	3	3	3
327	郭瑞霞	52	4	2	1	2	3	1	4	1	2	2	2	2	2	2	2	2	2	2	2	2	2	2	2	2	2	2	1	2	2	2	2	4	2	5	1	5	1	4	2	4	4	2	3	3	2	5	5
328	王丹	46	4	2	1	2	2	1	3	2	2	2	2	2	2	2	2	2	2	2	2	2	2	2	2	2	2	2	1	1	2	2	2	3	3	4	2	4	2	3	3	2	4	2	3	3	2	4	4
329	俞莹钰	37	3	2	1	2	2	2	3	1	2	2	2	2	2	2	2	2	2	2	2	2	1	2	2	2	2	2	2	1	4	2	2	4	2	3	3	4	2	2	4	4	2	4	1	5	2	2	3
330	张伊蕾	25	1	2	2	3	1	1	2	2	1	2	1	1	2	1	1	2	1	2	1	1	2	1	2	2	1	1	1	1	5	2	4	2	4	3	3	2	4	3	3	4	3	3	2	4	2	4	2
331	孙赵娜	49	4	2	1	2	2	1	2	2	2	2	2	2	2	2	2	2	2	2	2	2	2	2	2	2	2	2	2	2	2	2	2	4	2	4	2	4	2	3	3	2	3	3	3	3	2	4	3
332	赵静薇	46	4	2	1	2	2	1	3	2	2	2	2	2	1	2	2	2	2	2	2	2	2	2	2	2	2	2	2	1	2	2	2	4	2	4	2	4	2	4	2	2	3	3	3	3	2	4	4
333	陈燕飞	47	4	2	1	3	3	1	3	2	2	2	1	1	2	1	2	2	2	2	2	2	2	2	2	2	2	1	2	1	3	2	3	2	4	2	4	3	3	3	3	2	3	3	2	4	3	3	2
334	顾文珠	51	4	2	1	2	2	1	4	1	2	1	2	1	2	1	2	2	2	2	2	2	2	1	2	2	2	2	2	1	3	2	2	2	4	2	4	2	4	4	2	2	2	4	2	4	3	3	5
335	刘丹	59	4	2	1	2	4	1	4	2	2	2	2	2	2	2	2	2	2	2	2	2	2	2	2	2	2	2	2	2	1	1	1	5	1	4	2	5	1	5	1	1	5	1	5	1	2	3	5
336	(空)	35	2	2	1	3	2	1	3	1	2	2	1	1	1	1	2	2	1	1	1	1	2	2	2	2	2	1	1	1	3	2	2	3	3	3	3	3	3	3	3	3	3	3	3	3	3	3	3
337	郁晓萍	39	3	2	1	2	3	1	3	1	2	2	2	2	2	2	2	2	2	2	2	2	2	2	2	2	2	2	2	2	3	3	4	4	2	3	3	4	2	4	2	3	3	3	2	4	3	3	3
338	姜善雨	48	4	1	1	3	4	1	4	2	1	2	1	2	2	2	2	2	2	2	2	1	2	2	2	2	2	2	2	1	3	2	2	2	4	2	4	5	1	4	2	2	2	4	4	2	2	4	4
339	邵红珠	46	4	2	1	2	3	1	3	1	2	2	1	1	2	1	2	2	2	2	2	2	2	2	2	2	2	2	2	1	3	3	2	2	4	2	4	4	2	5	1	2	4	2	4	2	2	4	4
340	查敏娟	51	4	2	1	1	2	1	3	2	2	2	2	2	2	2	2	2	2	2	2	2	2	2	2	2	2	2	2	1	3	3	2	3	3	3	3	3	3	3	3	3	3	3	3	3	3	3	3
341	贾贝贝	30	2	2	2	3	1	1	3	2	2	2	2	2	2	2	1	2	2	2	2	1	2	2	2	2	2	2	2	2	3	2	1	4	2	4	2	4	2	4	2	2	3	3	4	2	2	3	4
342	钱芳波	51	4	2	1	2	4	1	4	2	2	2	2	2	2	2	2	2	2	2	2	2	2	2	2	2	2	2	2	2	2	1	1	4	2	5	1	4	2	4	2	2	4	2	4	2	2	4	5
343	卜超志	33	2	1	1	3	2	1	3	2	2	2	2	2	2	2	1	2	2	2	2	2	2	2	2	2	2	2	1	2	2	2	3	4	2	4	2	4	2	3	3	3	4	2	2	4	2	4	4
344	张怡璇	26	2	2	2	2	1	2	3	2	2	2	1	1	2	2	1	2	2	2	2	1	1	2	2	2	2	2	2	1	3	2	2	3	3	4	2	4	2	4	2	2	4	2	4	2	2	2	3
345	丁佳	25	1	2	1	2	1	2	2	2	1	2	1	2	1	2	2	1	2	2	2	1	2	2	2	2	2	1	1	1	2	2	2	3	3	3	3	3	3	3	3	2	3	3	3	3	2	4	4
346	施丽青	40	3	2	1	2	2	1	3	2	1	2	1	2	2	2	2	2	1	2	1	2	2	2	2	2	2	2	2	1	3	3	3	3	3	3	3	3	3	3	3	3	3	3	3	3	3	3	3
347	杨莹	39	3	2	1	2	3	1	2	2	1	2	2	2	2	2	2	2	2	2	2	1	2	2	2	2	2	2	2	1	4	1	1	4	2	5	1	5	1	4	2	1	4	2	5	1	3	4	4
348	王倩	34	2	2	1	2	2	2	3	2	1	2	1	1	1	1	1	2	2	2	2	1	2	2	2	2	2	2	1	1	4	3	2	3	3	2	4	2	4	2	4	2	2	4	2	4	3	3	3
349	许吟	36	3	2	1	2	2	1	3	2	2	2	1	1	2	1	2	2	2	2	1	2	2	1	2	2	2	1	2	1	5	4	5	5	1	4	2	4	2	3	3	3	4	2	4	2	3	5	5
350	尹婷婷	36	3	2	1	2	2	1	3	2	1	2	2	2	2	2	2	2	2	2	2	2	2	2	2	2	2	2	2	2	2	1	2	2	4	4	2	4	2	3	3	3	3	3	2	4	2	4	3
351	陈瑛	52	4	2	1	4	4	1	4	1	1	1	2	1	2	1	2	1	1	2	1	2	2	2	2	2	2	1	2	1	3	2	4	4	2	4	2	5	1	3	3	2	4	2	3	3	3	4	5
352	黄华	50	4	2	1	1	2	1	3	2	1	2	1	2	2	2	2	2	1	2	2	2	2	2	2	2	2	2	2	1	3	3	3	2	4	2	4	2	4	2	4	3	3	3	1	5	3	4	4
353	顾惠芳	48	4	2	1	2	2	1	3	2	1	2	2	2	2	2	2	2	2	2	2	2	2	2	2	2	2	2	2	1	5	1	2	4	2	4	2	4	2	4	2	4	3	3	3	3	3	4	5
354	沙安琪	24	1	2	1	2	1	2	3	2	2	2	2	2	2	2	2	2	2	2	2	2	2	2	2	2	2	2	2	2	2	2	2	2	4	2	4	2	4	2	4	2	2	4	2	4	2	2	2
355	陈圆圆	30	2	2	1	3	2	1	3	2	2	2	1	2	2	2	2	2	2	2	2	2	2	2	2	2	2	2	2	1	2	2	2	2	4	4	2	4	2	4	2	2	4	2	2	4	3	4	4
356	叶婧	25	1	2	2	1	1	2	2	2	2	2	2	2	2	2	2	2	2	2	2	2	2	2	2	2	2	2	2	2	1	1	1	4	2	4	2	4	2	4	2	2	4	2	4	2	2	3	4
357	林彩美	34	2	2	1	3	2	1	3	1	2	2	1	2	2	1	2	2	1	2	2	2	2	2	2	2	2	2	2	2	3	2	3	3	3	4	2	4	2	3	3	3	3	3	3	3	3	2	4
358	郭凌岑	47	4	2	1	3	3	1	3	1	2	2	1	1	2	1	2	2	1	2	1	2	2	2	1	2	2	1	2	1	3	4	4	3	3	3	3	3	3	2	4	3	3	3	3	3	3	3	3
359	黄凌云	46	4	2	1	2	4	1	4	2	2	2	2	2	2	2	2	2	2	2	2	1	2	2	2	2	2	2	2	2	3	2	2	3	3	2	4	3	3	3	3	3	3	3	3	3	3	3	3
360	张凤	37	3	2	1	3	2	1	3	1	2	2	2	2	2	2	2	1	2	2	1	1	1	1	2	1	2	2	2	1	4	4	4	3	3	3	3	2	4	2	4	3	2	4	2	4	2	3	2
361	袁晓红	50	4	2	1	2	2	1	4	2	1	2	1	1	2	2	1	2	1	2	2	1	2	2	2	2	1	1	1	1	2	3	3	3	3	3	3	4	2	4	2	4	3	3	3	3	3	4	4
362	顾晓铃	49	4	2	1	2	2	1	3	2	2	2	2	2	2	2	1	2	2	2	2	2	2	2	1	2	2	2	1	1	2	2	2	4	2	4	2	4	2	4	2	2	4	2	4	2	2	5	4
363	张凤	37	3	2	1	3	2	1	3	2	2	2	2	2	2	2	2	2	2	2	2	2	2	2	2	2	2	2	2	1	2	2	2	2	4	2	4	3	3	3	3	3	3	3	3	3	3	3	3
364	沈晔	46	4	2	1	3	4	1	3	2	2	2	2	2	2	2	2	2	2	2	2	2	2	2	2	2	2	2	2	2	2	2	2	3	3	3	3	3	3	3	3	3	3	3	3	3	3	3	3
365	吴志君	48	4	1	1	1	2	1	4	2	2	2	2	2	2	2	2	2	2	2	2	2	2	2	2	2	2	2	1	1	2	2	2	3	3	3	3	4	2	3	3	3	4	2	4	2	3	4	4
366	陆伟娟	46	4	2	1	2	3	1	3	2	2	2	2	2	1	2	2	2	2	2	2	2	2	2	2	2	2	2	2	2	1	1	1	5	1	5	1	5	1	5	1	5	5	1	5	1	1	5	5
367	邓晓洁	34	2	2	1	2	2	1	3	2	2	2	2	2	2	2	2	2	2	2	2	2	2	2	2	2	2	1	2	1	3	2	2	2	4	4	2	4	2	4	2	2	4	2	4	2	3	4	4
368	沙安琪	25	1	2	1	2	1	2	3	2	2	2	2	2	2	2	2	2	2	2	2	2	2	2	2	2	2	2	2	2	1	1	1	4	2	3	3	3	3	3	3	3	3	3	3	3	3	3	2
369	黄永梅	31	2	2	1	2	2	2	3	2	2	2	2	1	2	2	2	2	1	2	2	2	2	2	2	2	2	2	2	1	3	3	1	1	5	3	3	4	2	4	2	4	4	2	2	4	1	3	3
370	徐佳	28	2	2	1	1	1	2	3	2	2	2	2	1	2	1	1	1	1	1	1	1	2	2	1	2	1	1	1	1	3	3	3	2	4	2	4	2	4	2	4	2	3	3	2	4	3	4	3
371	杨佳	38	3	2	1	2	2	1	3	1	2	2	2	2	2	2	2	2	2	2	2	2	2	2	2	2	2	2	2	2	3	1	1	1	5	5	1	5	1	5	1	5	4	2	4	2	2	4	4
372	龚丹	32	2	2	1	2	2	1	3	2	2	2	2	1	2	1	2	1	1	2	2	2	2	2	2	2	2	2	2	1	4	3	3	3	3	3	3	5	1	3	3	2	2	4	4	2	3	4	4
373	刘珂宁	36	3	2	1	2	1	2	3	1	2	2	1	2	2	2	2	2	1	2	1	2	2	2	2	2	2	2	2	1	2	2	2	2	4	2	4	2	4	2	4	2	2	4	2	4	2	2	2
374	王颜君	23	1	2	2	2	1	2	3	2	2	1	1	1	2	1	2	2	1	1	1	2	2	2	2	2	2	1	1	1	4	3	3	4	2	3	3	2	4	3	3	1	4	2	3	3	4	3	4
375	钱亚湖	32	2	2	1	2	2	1	3	2	1	2	1	1	2	1	2	1	1	2	1	2	2	1	1	2	2	2	2	1	3	3	3	3	3	3	3	3	3	3	3	3	3	3	3	3	3	3	3
376	周烽	23	1	1	2	2	1	2	2	1	2	2	2	2	2	2	2	2	1	2	2	2	2	2	2	2	2	2	2	2	3	2	2	3	3	3	3	4	2	3	3	2	4	2	4	2	1	4	2
377	丁珊珊	51	4	2	1	2	3	1	3	1	2	2	2	2	2	2	2	2	2	2	1	2	2	2	1	2	2	2	2	2	3	3	2	3	3	3	3	3	3	2	4	2	3	3	3	3	2	3	3
378	顾晓华	36	3	2	1	2	2	1	2	2	2	2	1	2	1	1	2	2	1	2	2	1	1	2	1	1	2	1	2	1	4	5	5	3	3	3	3	5	1	2	4	4	3	3	1	5	5	5	4
379	徐慧	30	2	2	2	2	1	2	3	2	2	2	2	2	2	2	2	2	2	2	2	2	2	2	2	2	2	1	2	1	3	3	1	2	4	2	4	3	3	3	3	3	3	3	2	4	3	4	4
380	徐丽丽	41	3	2	1	3	3	1	2	1	1	2	1	1	1	1	1	2	1	2	2	2	1	2	2	1	2	2	1	1	3	3	4	3	3	3	3	3	3	2	4	3	3	3	2	4	3	3	3
381	朱礼莉	23	1	2	2	1	1	2	2	2	2	2	2	2	2	2	2	2	2	2	2	2	2	2	2	2	2	2	2	2	1	1	1	1	5	1	5	1	5	1	5	1	1	5	1	5	1	1	1
382	吴晓娜	24	1	2	2	2	1	2	3	2	2	2	1	2	2	2	2	1	2	2	2	2	2	2	2	2	2	2	2	1	3	1	2	4	2	3	3	4	2	4	2	2	4	2	4	2	2	4	3
383	吴晓娜	25	1	2	2	2	1	2	3	2	2	2	2	1	2	2	2	1	2	2	2	2	2	2	2	2	2	2	2	1	3	2	2	3	3	3	3	3	3	3	3	3	2	4	3	3	2	3	3
384	吴兰君	47	4	2	1	2	2	1	4	2	1	2	1	2	2	1	2	2	1	2	1	2	1	2	2	2	2	2	2	1	4	1	5	4	2	4	2	5	1	3	3	5	5	1	3	3	4	5	3
385	汪敏	35	2	2	1	4	3	1	2	2	2	2	1	2	1	1	1	1	1	1	1	1	2	2	1	1	1	1	1	1	3	3	3	3	3	3	3	3	3	3	3	3	3	3	3	3	3	3	3
386	李健	32	2	2	1	2	1	2	3	2	2	2	2	2	2	2	2	2	2	2	2	1	2	2	2	2	2	2	2	2	2	2	2	2	4	2	4	5	1	4	2	2	4	2	5	1	1	4	4
387	徐丽爽	38	3	2	1	3	3	1	3	2	2	2	2	2	2	2	2	2	2	2	2	2	2	2	2	2	2	2	2	2	1	1	1	4	2	4	2	4	2	4	2	1	4	2	3	3	1	4	2
388	韩秋萍	51	4	2	1	1	2	1	3	1	2	2	2	2	2	2	2	2	2	2	2	2	2	2	2	2	2	2	2	2	2	2	2	2	4	2	4	2	4	4	2	1	5	1	4	2	2	3	4
389	(空)	53	4	2	1	2	3	1	4	2	1	2	1	1	2	1	2	2	1	2	2	2	2	2	2	2	2	2	2	2	3	3	3	3	3	3	3	3	3	3	3	3	3	3	3	3	3	3	3
390	庞礴	48	4	2	1	2	3	1	3	1	2	2	2	2	2	2	2	2	2	2	2	2	2	2	2	2	2	2	2	2	2	1	2	5	1	5	1	5	1	5	1	2	5	1	5	1	2	5	2
391	徐晓红	48	4	2	1	2	3	1	4	1	2	2	1	2	2	2	2	2	2	2	2	2	2	2	2	2	2	2	2	2	2	2	2	4	2	4	2	4	2	4	2	4	4	2	4	2	4	4	4
392	肖潇	40	3	2	1	3	3	1	3	2	2	2	2	2	2	2	2	2	2	2	2	2	2	2	2	2	2	2	2	2	3	3	3	4	2	4	2	3	3	4	2	3	3	3	3	3	3	3	3
393	(空)	50	4	2	1	3	4	1	4	2	1	2	1	1	2	1	1	2	1	2	1	2	2	2	1	2	1	1	1	1	3	2	3	3	3	3	3	4	2	3	3	3	3	3	3	3	3	4	4
394	白银阳	33	2	2	1	4	2	1	3	1	2	2	1	2	2	2	1	2	2	2	2	1	2	2	2	2	2	2	2	1	2	3	3	3	3	4	2	4	2	3	3	2	3	3	3	3	2	4	3
395	陶佳	47	4	2	1	2	1	1	3	2	2	2	1	2	2	2	2	2	2	2	2	2	2	2	2	2	2	2	2	2	3	3	3	3	3	3	3	3	3	3	3	3	3	3	3	3	3	3	3
396	杨洁	36	3	2	1	1	1	2	2	1	1	2	1	1	1	2	1	2	2	2	2	2	2	2	2	2	2	1	2	1	5	3	3	4	2	3	3	3	3	4	2	2	3	3	2	4	3	5	3
397	苗莉霞	31	2	2	2	3	1	1	3	1	2	2	2	1	1	1	2	2	2	1	2	2	2	2	2	2	2	2	2	2	2	2	2	3	3	3	3	3	3	3	3	2	2	4	2	4	2	2	3
398	(空)	34	2	2	2	4	2	1	2	1	2	2	2	2	2	2	2	2	1	2	2	2	2	2	2	2	2	2	2	2	3	1	3	4	2	4	2	4	2	3	3	2	4	2	4	2	3	5	4
399	肖娜	28	2	2	1	2	1	1	3	2	2	2	2	2	2	2	2	2	2	2	2	2	2	2	2	2	2	2	2	2	3	2	2	3	3	2	4	3	3	3	3	2	3	3	3	3	2	2	3
400	王严	30	2	1	1	3	1	1	3	2	2	2	2	2	2	2	2	2	2	2	2	2	2	2	2	2	2	2	2	2	2	1	1	4	2	4	2	5	1	4	2	4	4	2	4	2	1	4	4
401	赵起	25	1	2	1	2	1	2	2	2	1	2	1	2	2	1	2	2	2	2	1	2	2	2	1	2	2	1	2	1	3	2	2	3	3	2	4	2	4	2	4	2	2	4	2	4	2	2	3
402	孙状书	24	1	1	1	2	1	2	3	1	2	2	2	2	2	2	2	2	2	2	2	2	2	2	2	2	2	2	2	2	3	3	2	2	4	3	3	4	2	3	3	2	2	4	2	4	1	3	4
403	金鑫	36	3	1	1	4	2	1	4	1	2	2	2	2	2	2	2	2	2	2	2	2	2	2	2	2	2	2	2	2	2	3	2	3	3	2	4	4	2	3	3	4	3	3	2	4	3	3	4
404	黄素花	47	4	2	1	3	2	1	3	2	1	2	1	2	2	2	2	2	1	2	1	2	2	2	2	2	2	2	2	1	3	3	3	3	3	3	3	3	3	3	3	3	3	3	3	3	3	3	3
405	陈洁	46	4	2	1	2	3	1	4	2	1	2	2	2	2	2	2	2	2	2	2	1	2	2	1	2	2	2	2	1	4	3	3	4	2	5	1	4	2	4	2	2	4	2	3	3	2	4	4
406	邹廉	47	4	1	1	2	3	1	3	2	2	2	2	2	2	2	2	2	2	2	2	2	2	2	2	2	2	2	2	2	2	2	3	3	3	3	3	3	3	4	2	2	3	3	3	3	2	3	2
407	肖菊霞	36	2	2	1	3	2	1	3	2	2	2	2	2	2	2	2	2	2	2	2	2	2	2	2	2	2	2	2	2	2	1	1	4	2	2	4	4	2	4	2	2	5	1	5	1	2	3	5
408	(空)	35	2	2	1	2	1	2	3	1	2	2	2	2	2	2	2	2	2	2	2	2	2	2	2	2	2	2	2	2	2	2	2	3	3	3	3	3	3	3	3	1	2	4	1	5	2	4	3
409	钱子韵	25	1	2	2	2	1	2	3	2	2	2	2	2	2	2	2	2	2	2	2	2	2	2	2	2	2	2	2	2	1	1	1	1	5	3	3	4	2	4	2	2	3	3	3	3	3	3	3
410	任勇威	24	1	1	2	2	1	2	3	1	2	2	1	2	2	2	2	2	2	2	2	2	2	2	2	2	2	2	2	2	2	2	2	4	2	4	2	4	2	3	3	2	4	2	4	2	1	5	5
411	荣晨童	46	4	2	1	2	2	1	2	2	2	2	1	2	2	2	2	2	2	2	2	2	2	2	2	2	2	1	2	1	2	2	2	2	4	2	4	2	4	2	4	2	2	4	2	4	2	2	2
412	王洪华	50	4	1	1	3	4	1	4	2	1	2	1	2	2	2	2	2	2	2	2	2	2	2	2	2	2	2	2	2	3	2	3	2	4	5	1	5	1	3	3	3	2	4	4	2	2	4	4
413	陈进	50	4	2	2	1	2	1	3	1	1	1	1	1	2	2	1	2	1	2	2	2	1	1	2	1	2	1	1	1	3	3	3	3	3	3	3	3	3	3	3	3	3	3	3	3	3	3	3
414	翁美玲	32	2	2	1	2	2	2	3	2	2	1	1	2	2	1	1	2	1	2	1	2	1	1	2	2	2	2	1	1	2	1	2	4	2	4	2	4	2	4	2	2	2	4	3	3	2	4	4
415	任云燕	25	1	2	2	2	1	2	2	2	2	1	1	2	1	2	2	2	2	2	2	2	2	2	2	2	2	2	2	1	2	1	2	4	2	4	2	4	2	4	2	2	4	2	4	2	1	5	4
416	盛科英	38	3	2	1	2	2	1	4	2	2	2	2	2	2	2	2	2	2	2	2	2	2	2	2	2	1	2	1	1	3	3	2	4	2	4	2	4	2	3	3	2	4	2	2	4	2	4	3
417	王娜	24	1	2	1	2	1	2	2	2	2	2	2	2	2	1	1	2	2	2	2	2	2	2	2	2	2	2	2	2	3	3	3	3	3	3	3	3	3	3	3	3	3	3	3	3	3	3	3
418	车海沙	34	2	2	2	3	2	1	3	1	2	2	1	2	2	2	1	2	2	2	2	2	2	2	2	2	2	2	2	2	2	1	2	4	2	4	2	2	4	4	2	2	3	3	4	2	2	4	4
419	林孟远	32	2	1	1	3	1	1	2	1	2	2	2	2	2	2	2	2	2	2	2	2	2	2	2	2	2	2	2	2	2	2	2	2	4	2	4	2	4	2	4	2	2	4	2	4	2	2	2
420	王俏霞	52	4	2	1	2	4	1	4	2	2	2	1	2	2	2	2	2	2	2	2	2	2	2	2	2	2	2	2	2	2	1	2	2	4	5	1	5	1	4	2	1	5	1	5	1	2	5	5
421	张丽娟	48	4	2	1	2	2	1	3	2	1	2	1	1	1	1	2	1	1	2	1	2	2	2	2	2	2	1	1	1	2	3	2	2	4	4	2	4	2	3	3	2	2	4	2	4	2	4	4
422	杨蕊	35	2	2	1	4	3	1	3	2	1	2	1	1	2	1	2	2	2	2	2	2	2	2	2	2	2	2	1	2	3	2	2	4	2	4	2	3	3	4	2	1	4	2	2	4	3	5	5
423	刘嘉	30	2	2	1	2	1	2	3	2	1	2	1	2	2	1	2	2	1	1	1	1	1	2	1	2	2	1	2	1	3	2	3	3	3	3	3	4	2	3	3	3	2	4	2	4	3	4	3
424	岳春兰	31	2	2	2	3	1	1	3	1	1	2	1	1	2	1	2	1	1	1	1	1	2	1	1	1	1	2	2	1	5	5	5	3	3	3	3	2	4	2	4	5	2	4	2	4	5	4	3
425	吴小琴	46	4	2	1	2	2	1	4	2	2	2	1	2	1	2	2	2	1	2	1	2	2	2	2	2	2	1	2	1	3	3	3	3	3	3	3	3	3	3	3	2	2	4	2	4	3	4	4
426	朱梧铭	25	1	2	1	2	1	2	3	2	2	2	1	2	2	2	2	2	2	2	2	1	1	2	2	2	2	1	2	1	3	3	3	3	3	3	3	3	3	2	4	3	3	3	3	3	3	3	3
427	曾惠明	36	3	1	1	2	2	2	4	2	2	2	2	2	2	2	2	2	2	2	2	2	2	2	2	2	2	2	2	2	3	2	2	4	2	4	2	4	2	4	2	2	4	2	4	2	2	3	3
428	谷佳慧	24	1	2	2	1	1	2	3	2	2	1	1	1	2	2	1	2	2	2	2	2	2	2	2	2	2	2	2	1	2	1	2	2	4	1	5	1	5	1	5	1	1	5	1	5	1	1	2
429	王敏	46	4	2	1	2	4	1	4	2	1	2	1	2	2	2	1	1	2	2	2	1	1	2	1	2	2	2	1	1	3	3	3	3	3	4	2	4	2	4	2	4	3	3	1	5	2	2	3
430	吴倩媛	28	2	2	1	3	1	1	3	1	2	2	1	2	2	1	1	2	1	2	1	1	2	2	2	2	2	2	1	1	3	3	3	3	3	3	3	2	4	2	4	4	2	4	2	4	4	3	2
431	周秋霞	48	4	2	1	2	2	1	3	2	2	2	1	2	2	2	2	2	2	2	2	2	2	2	2	2	2	2	2	1	3	3	2	3	3	2	4	3	3	3	3	3	3	3	3	3	2	5	3
432	汤苗苗	30	2	2	1	2	1	2	3	2	2	1	1	2	2	1	2	2	2	2	2	1	2	2	2	2	2	2	1	1	3	2	2	2	4	2	4	3	3	3	3	2	2	4	2	4	4	3	4
433	李梦男	25	1	2	1	2	1	2	3	2	2	2	2	2	2	2	2	2	2	2	2	2	2	2	2	2	2	2	2	1	2	2	2	4	2	4	2	4	2	4	2	2	4	2	4	2	2	4	4
434	张敏婕	35	2	2	1	3	2	1	2	2	2	2	2	2	2	1	2	1	2	2	1	2	2	2	1	2	2	1	2	1	3	3	3	3	3	3	3	3	3	3	3	3	3	3	3	3	3	3	3
435	叶丹妮	32	2	2	1	3	1	1	2	1	2	2	2	2	2	2	2	2	2	2	2	2	2	2	2	2	2	2	2	2	2	1	2	5	1	4	2	4	2	4	2	4	4	2	2	4	2	4	4
436	付丽娇	23	1	2	1	2	1	1	3	2	1	2	1	2	2	2	2	2	2	2	2	2	2	2	2	2	2	1	1	1	3	2	2	3	3	3	3	3	3	3	3	3	3	3	3	3	3	3	3
437	张颖慧	32	2	2	1	3	1	1	2	1	1	2	1	2	2	2	2	1	2	2	2	2	2	2	2	2	2	2	2	1	5	5	4	4	2	4	2	4	2	2	4	4	3	3	2	4	4	4	4
438	李萍	49	4	2	1	2	3	1	3	2	2	2	1	2	2	2	2	2	2	2	2	2	2	2	2	2	2	2	2	1	2	2	2	4	2	3	3	4	2	3	3	4	3	3	2	4	3	4	3
439	王莉萍	29	2	2	1	2	1	2	2	2	2	2	2	2	2	2	2	2	2	2	2	2	2	2	2	2	2	2	2	2	2	1	1	4	2	5	1	5	1	4	2	5	5	1	4	2	1	5	5
440	陈长春	35	2	1	1	3	1	1	3	2	1	2	2	2	1	2	2	2	2	2	2	2	2	1	2	2	2	2	2	1	2	2	2	4	2	4	2	4	2	4	2	2	4	2	2	4	3	4	4
441	方广东	47	4	1	1	2	3	1	3	2	1	2	1	2	2	2	2	2	2	2	1	2	1	2	2	2	2	2	1	1	2	3	2	4	2	4	2	3	3	2	4	4	2	4	3	3	3	4	3
442	王琨	30	2	2	1	3	1	1	3	1	2	2	2	2	2	2	2	2	2	2	2	2	2	2	2	2	2	2	2	2	3	2	2	4	2	4	2	4	2	4	2	2	4	2	4	2	2	5	4
443	虞琳洁	30	2	2	1	2	1	1	3	2	1	2	2	2	2	1	2	1	1	2	1	1	1	2	1	2	2	2	1	1	4	3	3	3	3	3	3	3	3	3	3	3	2	4	3	3	2	4	3
444	马卫婷	24	1	2	1	2	1	2	2	2	2	2	2	2	2	2	2	2	2	2	2	2	2	2	2	2	2	2	2	2	1	1	1	1	5	5	1	5	1	5	1	5	5	1	5	1	1	5	5
445	王娟	48	4	2	1	3	2	1	3	2	1	2	1	2	2	1	2	2	1	2	1	1	2	2	2	2	2	1	2	1	2	2	2	2	4	4	2	3	3	2	4	2	2	4	2	4	2	4	4
446	何慧敏	24	1	2	2	2	1	2	2	1	2	2	1	1	2	2	2	2	2	1	2	2	2	2	2	2	2	1	2	1	2	3	2	3	3	4	2	3	3	2	4	2	3	3	2	4	2	3	4
447	汪婷	25	1	2	2	2	1	2	3	2	1	2	2	2	2	2	2	2	2	2	2	2	2	2	2	2	2	2	2	2	2	1	2	4	2	4	2	5	1	4	2	3	4	2	4	2	2	3	5
448	纪文蕾	33	2	2	1	2	1	1	2	1	2	2	2	2	2	2	2	2	2	2	2	2	2	2	2	2	2	2	2	2	2	1	2	4	2	4	2	4	2	3	3	1	4	2	3	3	1	4	3
449	段晴丽	25	1	2	2	2	1	2	2	2	2	2	1	1	2	1	2	1	1	2	1	1	2	1	1	1	2	1	2	1	4	3	3	4	2	4	2	5	1	3	3	2	4	2	1	5	2	2	4
450	梅英姿	53	4	2	1	2	4	1	4	2	2	2	1	1	2	1	1	2	1	2	1	2	2	1	2	2	2	2	1	1	3	2	3	3	3	2	4	3	3	3	3	2	2	4	2	4	3	4	3
451	贺斯麟	50	4	2	1	2	3	1	3	2	2	2	1	2	2	2	2	2	2	2	2	2	2	2	2	2	2	2	2	2	2	2	2	2	4	2	4	2	4	1	5	2	2	4	2	4	2	2	2
452	高小青	33	2	2	1	2	2	1	2	2	2	2	2	2	2	2	2	2	2	2	2	2	1	2	2	2	2	2	2	2	3	3	3	3	3	3	3	3	3	3	3	3	3	3	3	3	3	3	3
453	周钰	29	2	2	1	2	1	2	2	2	2	2	2	2	2	2	2	2	2	2	2	2	2	2	2	2	2	2	2	2	2	2	2	3	3	3	3	3	3	3	3	2	3	3	3	3	2	3	3
454	周玲	46	4	2	1	2	2	1	3	2	1	2	1	2	2	2	2	2	2	2	2	2	2	2	2	2	2	2	2	2	2	2	1	3	3	3	3	4	2	3	3	2	2	4	3	3	2	2	4
455	江敏	47	4	1	1	2	3	1	4	2	2	2	1	2	2	2	1	2	2	2	2	1	2	2	2	2	2	2	2	2	2	2	2	4	2	4	2	4	2	4	2	2	4	2	4	2	2	4	4
456	(空)	50	4	2	1	2	3	1	3	2	1	2	1	1	2	1	1	1	1	2	2	2	1	2	2	2	2	2	1	1	2	2	2	4	2	3	3	4	2	4	2	3	3	3	3	3	2	2	4
457	杨丽蓓	37	3	2	2	2	1	2	3	2	1	2	2	2	2	2	2	2	2	2	2	2	2	2	2	2	2	2	2	2	1	1	1	1	5	1	5	1	5	4	2	1	1	5	1	5	1	3	4
458	吴曼	46	4	2	1	3	2	1	2	2	1	2	1	2	2	2	2	2	2	2	2	2	2	2	2	2	2	2	2	1	2	2	2	2	4	2	4	2	4	2	4	2	2	4	2	4	2	2	2
459	王澌琪	24	1	2	1	2	1	2	3	1	1	2	2	2	2	1	2	2	2	2	1	2	1	2	1	2	2	1	2	1	4	3	3	2	4	3	3	3	3	3	3	3	3	3	3	3	3	3	3
460	刘丹	28	2	2	1	2	1	2	2	2	2	2	2	1	2	2	2	2	2	2	2	2	2	2	2	2	2	2	1	2	2	1	2	3	3	3	3	3	3	3	3	2	3	3	4	2	4	3	4
461	朱文峰	36	3	2	1	2	1	2	3	2	1	1	1	1	1	1	1	1	1	1	1	1	1	2	1	2	2	1	1	1	4	4	4	2	4	3	3	3	3	2	4	2	3	3	2	4	4	3	3
462	华洁	52	4	2	1	2	3	1	3	2	2	2	2	2	2	2	2	2	2	2	2	1	2	2	2	2	2	2	1	2	3	3	2	4	2	4	2	4	2	4	2	2	4	2	3	3	3	4	4
463	沈忠秀	53	4	2	1	2	2	1	3	2	2	2	2	2	2	2	2	2	2	2	2	2	2	2	2	2	2	2	2	2	2	2	2	3	3	3	3	4	2	4	2	2	4	2	2	4	2	4	3
464	(空)	31	2	2	1	2	2	2	3	2	1	1	1	2	2	1	2	2	1	1	2	2	2	2	2	2	2	1	1	1	3	3	3	3	3	3	3	3	3	3	3	3	3	3	3	3	3	3	3
465	印娟	48	4	2	1	2	3	1	3	2	1	1	1	1	1	1	1	2	1	2	2	1	2	2	2	2	2	2	1	1	3	3	3	3	3	3	3	3	3	3	3	3	3	3	3	3	3	3	3
466	邹雪婷	30	2	2	1	1	1	2	3	2	2	2	2	2	2	2	2	2	2	2	2	2	2	2	2	2	2	2	2	2	1	2	1	1	5	1	5	3	3	3	3	3	3	3	3	3	4	3	3
467	朱宝莉	36	3	2	1	2	2	1	3	1	1	2	1	2	2	2	2	2	2	2	1	2	2	1	2	2	2	2	2	1	2	2	2	2	4	4	2	4	2	4	2	2	4	2	4	2	2	4	4
468	徐莉芳	37	3	2	1	2	1	1	3	2	2	2	2	2	2	2	2	2	2	2	2	2	2	2	2	2	2	1	2	1	3	2	2	4	2	4	2	4	2	4	2	2	4	2	3	3	2	2	4
469	赵洪萱	34	2	2	1	2	2	2	3	2	2	2	2	2	2	2	2	2	2	2	2	2	2	2	2	2	2	2	2	2	1	1	1	4	2	4	2	4	2	4	2	1	4	2	4	2	1	4	4
470	吴青岭	29	2	2	2	2	1	2	3	1	2	2	2	2	2	2	2	2	2	2	2	2	2	2	2	2	2	2	2	2	2	1	2	2	4	3	3	3	3	4	2	4	4	2	4	2	2	4	4
471	徐可	48	4	2	1	2	3	1	3	2	2	2	1	1	2	1	2	2	1	1	2	2	2	2	1	2	2	2	2	1	4	2	2	3	3	3	3	3	3	1	5	2	2	4	1	5	3	4	4
472	我梦丹	36	3	2	1	2	1	2	3	2	2	2	2	2	2	2	2	2	2	2	2	2	2	2	2	2	2	2	2	2	2	2	2	2	4	2	4	2	4	2	4	2	2	4	2	4	2	2	2
473	王晓涵	28	2	2	2	3	1	1	3	2	1	2	1	1	2	1	1	1	1	1	1	1	1	1	2	2	2	1	1	1	5	4	4	3	3	2	4	2	4	2	4	4	3	3	2	4	2	3	3
474	丁皓月	28	2	2	1	3	1	1	2	2	2	2	2	2	2	2	2	2	2	2	2	2	2	2	2	2	2	2	2	2	2	2	2	4	2	4	2	4	2	4	2	1	4	2	4	2	4	4	4
475	王雅洁	36	3	2	1	2	1	2	2	2	1	1	2	2	2	2	2	2	2	2	2	1	1	2	2	2	2	2	2	1	2	2	2	2	4	2	4	2	4	2	4	2	2	4	2	4	2	2	2
476	汪玲玲	32	2	2	2	3	1	1	2	1	1	2	1	1	2	1	2	2	1	1	1	1	1	1	2	1	2	2	2	1	4	5	4	3	3	3	3	2	4	2	4	3	2	4	3	3	5	5	3
477	钱欢欢	29	2	2	1	3	1	1	3	1	2	2	2	2	2	2	1	2	2	2	2	1	1	2	2	2	2	2	1	1	2	1	2	4	2	4	2	4	2	3	3	2	4	2	4	2	2	4	4
478	陈茜	24	1	2	2	2	1	2	2	2	2	2	2	2	2	2	2	2	2	2	2	2	2	2	2	2	2	2	2	2	1	1	1	1	5	3	3	3	3	3	3	3	3	3	3	3	3	4	3
479	许兵	46	4	1	1	2	2	1	4	2	2	2	2	2	2	2	2	2	2	2	2	2	2	2	2	2	2	2	2	2	2	2	2	4	2	4	2	4	2	3	3	4	3	3	3	3	2	3	4
480	裴颖	25	1	2	2	2	1	2	2	2	2	2	2	2	2	2	2	1	2	1	2	1	2	2	2	2	2	2	1	2	4	3	3	5	1	4	2	4	2	4	2	3	3	3	4	2	3	3	3
481	叶扬	30	2	2	1	3	1	1	3	2	1	2	1	2	2	2	2	2	2	2	2	2	2	2	2	2	2	2	2	1	4	3	3	3	3	2	4	4	2	3	3	2	2	4	2	4	4	4	3
482	查洪	41	3	2	1	2	2	1	2	2	1	2	1	1	2	1	2	2	2	2	2	1	1	2	2	2	2	1	2	1	2	2	3	3	3	3	3	2	4	4	2	4	4	2	5	1	4	3	5
483	郭冰冰	32	2	2	1	3	2	1	3	1	2	2	2	2	2	2	2	2	1	2	1	2	2	2	2	2	2	2	2	2	2	3	1	5	1	5	1	5	1	4	2	2	4	2	4	2	3	4	4
484	孟龙凤	25	1	2	1	2	1	2	2	2	2	2	2	2	2	2	2	2	2	2	2	2	2	2	2	2	2	2	2	2	2	1	2	3	3	3	3	3	3	3	3	2	4	2	4	2	2	4	4
485	朱仁慈	24	1	2	2	2	1	2	3	1	2	2	1	2	2	2	2	2	2	2	2	2	2	2	2	2	2	2	2	2	4	3	3	4	2	4	2	4	2	3	3	3	4	2	3	3	3	4	4
486	刘静	48	4	2	1	3	3	1	3	2	2	2	2	2	2	2	2	2	2	2	2	2	2	2	2	2	2	2	2	2	2	2	2	4	2	2	4	4	2	3	3	2	4	2	4	2	2	4	4
487	庄洁莲	38	3	2	1	2	2	1	3	2	2	1	1	1	2	1	1	2	1	2	1	2	1	1	2	2	2	1	1	1	4	2	4	3	3	3	3	4	2	3	3	3	3	3	3	3	3	3	3
488	张昀	47	4	2	1	3	4	1	3	2	2	2	2	1	2	2	2	2	2	2	2	1	2	2	2	2	2	2	2	1	3	3	2	4	2	4	2	4	2	3	3	2	3	3	3	3	2	2	4
489	陶晓虹	52	4	2	1	1	2	1	3	2	2	2	1	2	2	1	2	2	1	2	1	2	1	2	2	2	2	1	1	1	3	2	4	3	3	4	2	4	2	2	4	2	3	3	2	4	2	3	4
490	张秀琴	52	4	2	1	2	2	1	3	2	2	2	2	2	2	2	2	2	2	2	2	2	2	2	2	2	2	1	2	1	3	1	2	5	1	4	2	4	2	3	3	2	4	2	3	3	2	3	4
491	周涛	48	4	1	1	4	3	1	3	2	2	2	2	2	2	2	2	2	1	2	2	2	2	2	2	2	2	2	2	2	2	2	1	4	2	4	2	4	2	4	2	2	4	2	4	2	2	2	2
492	严荣	25	1	2	2	2	1	2	2	2	1	1	1	1	1	1	1	1	1	2	1	1	1	1	1	2	1	1	1	1	3	3	3	5	1	5	1	5	1	3	3	3	4	2	4	2	2	4	4
493	李娜	35	2	2	1	4	3	2	4	2	2	2	2	2	1	1	2	2	2	1	2	2	2	1	2	2	1	2	2	1	4	3	4	3	3	4	2	3	3	3	3	3	3	3	4	2	3	4	3
494	(空)	36	3	2	1	4	3	1	4	2	2	2	1	2	2	2	2	2	2	2	2	2	2	2	2	2	2	2	2	2	2	2	2	4	2	4	2	3	3	3	3	2	4	2	4	2	3	4	3
495	高建一	30	2	2	1	3	1	1	3	1	2	2	2	2	2	2	2	2	2	2	2	2	2	2	2	2	2	2	2	2	2	2	2	3	3	3	3	3	3	3	3	2	3	3	3	3	2	3	3
496	江世文	59	4	1	1	3	4	2	4	2	2	2	2	2	2	2	2	2	2	2	2	2	2	2	2	2	2	2	2	2	3	3	3	3	3	5	1	5	1	5	1	5	5	1	5	1	2	4	4
497	杨薇	36	3	2	1	2	1	1	2	2	2	2	1	2	2	2	2	2	2	2	2	2	2	2	2	2	2	2	2	1	1	1	1	1	5	4	2	4	2	4	2	2	4	2	3	3	1	2	4
498	杭美芳	46	4	2	1	2	2	1	3	2	2	2	1	1	2	1	2	1	2	2	2	1	2	1	2	2	2	2	2	1	2	2	2	2	4	3	3	3	3	3	3	2	4	2	4	2	2	4	4
499	邵雨舟	28	2	2	1	2	1	2	3	2	2	2	2	2	2	2	2	2	2	2	2	2	2	2	2	2	2	2	2	2	3	3	3	3	3	3	3	3	3	3	3	3	3	3	3	3	3	3	3
500	张洋阳	25	1	2	2	2	1	2	2	2	2	2	2	2	2	2	2	2	2	2	2	2	2	2	2	2	2	2	2	1	3	3	3	3	3	3	3	3	3	3	3	3	3	3	3	3	3	3	3
501	陈玉兰	28	2	2	2	2	1	2	2	2	2	2	2	2	2	2	2	2	2	2	2	2	2	2	2	2	2	1	1	1	3	2	2	3	3	3	3	2	4	4	2	3	3	3	2	4	3	3	3
502	姬凤娟	23	1	2	1	1	1	2	2	2	2	2	2	2	2	2	2	2	1	2	1	2	2	2	2	2	2	1	1	1	3	4	4	3	3	3	3	3	3	3	3	3	3	3	3	3	3	3	3
503	亓颖	51	4	2	1	2	2	1	3	2	2	2	2	2	2	1	2	1	1	1	1	1	1	2	2	1	1	2	2	1	2	2	2	3	3	3	3	3	3	3	3	3	3	3	3	3	3	3	3
504	朱文静	48	4	2	1	2	2	1	3	2	2	2	1	2	1	2	2	2	1	2	1	2	1	2	2	2	2	1	2	1	3	3	4	3	3	3	3	4	2	3	3	4	3	3	3	3	3	4	4
505	刘广才	38	3	1	1	2	2	1	3	1	1	2	2	2	2	1	2	2	1	2	2	1	2	2	2	2	2	2	2	1	3	2	3	2	4	4	2	4	2	3	3	2	4	2	4	2	2	4	4
506	杨华	47	4	2	1	2	3	1	3	1	2	2	2	2	2	1	2	2	2	2	2	2	2	2	2	2	2	2	2	2	3	3	2	3	3	3	3	4	2	3	3	3	3	3	3	3	3	3	3
507	陈献琴	53	4	2	1	1	2	1	3	2	1	2	1	1	2	1	2	2	1	2	1	2	2	1	1	2	2	2	2	1	4	5	4	5	1	5	1	5	1	5	1	3	3	3	2	4	3	4	4
508	蒋益峰	25	1	1	1	2	1	2	3	2	2	2	2	2	1	2	2	1	1	2	1	1	1	1	1	1	1	1	2	1	4	4	4	2	4	2	4	2	4	2	4	2	2	4	2	4	2	4	2
509	刘鑫涛	28	2	1	2	2	1	2	3	2	2	2	2	2	2	2	2	2	2	2	2	2	2	2	2	2	2	2	2	2	3	2	2	4	2	4	2	3	3	2	4	3	2	4	3	3	2	4	4
510	高梦丹	28	2	2	1	3	1	2	3	2	2	2	2	2	2	2	2	2	2	1	2	2	2	2	2	2	2	2	1	1	3	1	1	4	2	4	2	3	3	4	2	2	4	2	4	2	2	5	4
511	杜梦君	25	1	2	1	2	1	2	2	1	2	2	2	2	2	1	1	2	1	2	1	1	1	1	2	2	2	1	1	1	4	4	5	3	3	3	3	3	3	2	4	4	2	4	2	4	3	3	2
512	陈烨琳	24	1	2	2	1	1	2	2	2	2	2	1	2	2	2	2	2	2	2	2	1	2	2	2	2	2	2	1	2	2	1	2	5	1	1	5	1	5	4	2	2	4	2	5	1	1	4	4
513	杨晓琳	33	2	2	2	3	2	2	2	1	1	1	1	1	1	1	1	1	1	1	1	1	1	1	1	1	2	1	1	1	5	4	5	4	2	3	3	3	3	3	3	3	2	4	2	4	2	2	2
514	(空)	33	2	2	1	2	2	1	3	2	1	2	1	2	2	2	2	1	2	2	2	1	2	2	2	2	2	2	2	2	2	2	3	3	3	3	3	3	3	3	3	3	3	3	3	3	2	3	3
515	万芳	47	4	2	1	1	1	1	3	2	2	2	2	2	2	2	2	2	2	2	2	2	2	2	2	2	2	2	2	2	1	1	1	3	3	2	4	4	2	4	2	1	5	1	4	2	1	4	5
516	俞玲红	46	4	2	1	2	2	1	3	2	2	2	1	1	2	1	2	2	1	1	1	1	1	1	1	1	2	1	1	1	4	4	4	2	4	2	4	3	3	2	4	4	2	4	1	5	5	4	2
517	许少军	49	4	1	1	2	3	1	3	2	1	2	1	2	1	2	2	1	1	2	1	1	1	1	2	1	2	1	1	1	3	4	2	4	2	4	2	4	2	3	3	3	2	4	3	3	4	3	3
518	何俊	40	3	2	1	3	2	1	3	2	2	1	1	2	2	2	2	1	1	2	1	1	2	2	2	2	2	2	2	2	3	2	4	3	3	3	3	4	2	2	4	3	3	3	2	4	3	4	3
519	徐苏芹	25	1	2	2	2	1	2	3	2	2	2	2	2	2	1	2	2	1	2	1	2	2	2	2	2	2	2	2	2	4	3	3	4	2	3	3	3	3	3	3	3	3	3	4	2	3	4	4
520	潘正慧	31	2	2	2	3	1	1	3	1	2	2	1	1	2	2	2	2	2	2	2	1	2	2	2	2	2	2	2	2	2	2	3	2	4	2	4	3	3	3	3	2	2	4	1	5	2	4	4
521	周嘉炜	29	2	1	2	3	1	1	3	1	2	2	1	1	2	1	2	2	2	2	2	1	2	2	2	2	2	2	2	1	4	3	2	3	3	4	2	4	2	4	2	3	3	3	3	3	2	4	4
522	陶骏辰	24	1	1	1	2	2	1	3	2	2	2	2	2	2	2	1	2	2	2	1	2	2	2	2	2	2	2	2	2	2	2	2	3	3	3	3	3	3	4	2	4	3	3	3	3	3	3	3
523	马晶	28	2	2	1	3	1	1	3	2	2	2	2	2	2	2	2	2	2	2	2	1	2	2	2	2	2	2	2	1	3	3	2	3	3	3	3	4	2	3	3	3	3	3	3	3	3	3	3
524	王群	46	4	2	1	2	3	1	4	2	1	2	1	1	2	2	2	2	2	2	2	2	2	2	2	2	2	2	2	1	2	2	2	2	4	4	2	4	2	4	2	1	4	2	3	3	1	1	4
525	堵燕丰	48	4	1	1	2	1	2	3	2	1	2	2	2	2	1	2	2	2	2	2	1	2	2	2	2	2	2	2	2	4	2	3	3	3	4	2	5	1	2	4	2	3	3	3	3	2	4	3
526	孟天丽	33	2	2	2	3	1	1	3	2	1	2	2	2	2	2	2	2	2	2	2	2	2	1	2	1	2	2	2	1	2	2	2	2	4	2	4	2	4	2	4	2	2	4	2	4	2	2	2
527	麻醉科	33	2	1	1	3	2	1	3	2	2	2	2	2	2	2	2	2	1	2	2	2	2	1	2	1	2	2	2	1	2	2	2	2	4	2	4	2	4	2	4	2	2	4	2	4	2	2	2
528	李晓	36	3	2	1	3	2	1	3	1	1	2	2	1	1	1	2	1	2	2	1	1	1	2	1	1	2	2	1	1	2	2	3	3	3	3	3	4	2	3	3	3	3	3	3	3	3	3	3
529	黄燕	46	4	2	1	1	2	2	2	2	2	2	2	2	2	2	2	2	2	2	2	2	2	2	2	2	2	2	2	2	2	2	2	3	3	4	2	4	2	3	3	2	2	4	4	2	2	4	4
530	刘伟红	53	4	2	1	1	2	1	3	2	2	2	2	2	2	2	2	2	2	2	2	2	2	2	2	2	2	2	2	2	3	3	3	3	3	3	3	3	3	3	3	3	3	3	3	3	3	3	3
531	周立波	56	4	1	1	1	2	1	3	2	2	2	2	2	2	2	2	2	2	2	2	2	2	1	2	2	2	2	2	2	3	2	3	4	2	3	3	3	3	3	3	2	4	2	4	2	3	4	4
532	唐波	54	4	2	1	2	3	1	3	2	1	1	1	1	1	1	1	2	1	1	1	2	2	1	1	2	2	1	1	1	5	4	4	2	4	3	3	2	4	3	3	4	2	4	1	5	5	2	2
533	杨吟兰	46	4	2	1	1	1	2	2	2	2	2	2	2	2	2	2	2	2	2	2	2	2	2	2	2	2	2	2	2	1	1	1	2	4	2	4	3	3	4	2	1	4	2	1	5	1	4	5
534	潘拥军	52	4	1	1	2	2	1	4	2	2	2	2	2	2	2	2	2	2	2	2	2	2	2	2	2	2	2	2	2	2	3	2	3	3	4	2	5	1	4	2	2	5	1	5	1	2	5	5
535	陆亭伊	23	1	2	1	1	1	2	2	2	2	2	1	2	2	2	2	2	1	2	1	1	2	2	2	2	1	2	2	1	3	2	2	2	4	3	3	3	3	3	3	3	3	3	3	3	3	3	3
536	(空)	35	2	2	1	3	2	1	2	1	2	1	1	2	2	2	1	2	1	2	1	2	2	2	1	1	2	1	1	1	4	4	4	4	2	4	2	3	3	3	3	3	2	4	2	4	2	2	4
537	(空)	36	3	1	2	2	1	2	2	2	1	1	1	1	2	1	1	1	1	1	1	1	2	2	2	2	2	1	1	1	4	4	4	3	3	2	4	2	4	2	4	4	3	3	2	4	4	5	3
538	吴倩	48	4	2	1	3	3	1	4	2	2	2	2	1	2	1	2	2	1	1	1	2	2	2	2	2	2	1	1	1	3	2	3	3	3	3	3	3	3	3	3	2	3	3	3	3	3	3	2
539	瞿国月	49	4	2	1	1	1	2	2	2	2	2	1	2	2	2	2	2	2	2	2	2	2	2	2	2	2	2	2	2	1	1	1	3	3	3	3	4	2	5	1	2	4	2	5	1	1	2	5
540	王菊平	49	4	2	1	1	1	2	2	2	2	2	2	2	2	2	2	2	2	2	2	2	2	2	2	2	2	2	2	2	1	1	1	2	4	2	4	5	1	5	1	2	5	1	1	5	2	1	5
541	刘兰	48	4	2	1	1	2	2	2	2	2	2	2	2	2	2	2	2	2	2	2	2	2	2	2	2	2	2	2	2	1	2	1	4	2	4	2	4	2	4	2	2	4	2	4	2	2	3	4
542	杨晓园	37	3	2	1	2	2	1	3	2	2	2	2	2	2	2	2	2	2	2	2	2	2	2	2	2	2	2	2	2	2	1	2	4	2	5	1	5	1	4	2	3	4	2	4	2	4	3	5
543	赵磊	46	4	1	1	1	2	2	2	2	2	2	2	2	2	2	2	2	2	2	2	2	2	2	2	2	2	2	2	2	1	1	1	1	5	1	5	1	5	1	5	1	1	5	1	5	1	1	1
544	陈浩伟	54	4	1	1	2	2	2	2	2	2	2	2	2	2	2	2	2	2	2	2	2	2	2	2	2	2	2	2	2	1	1	1	1	5	1	5	1	5	1	5	1	1	5	1	5	1	1	1
545	张淮	29	2	2	2	3	1	1	3	1	2	2	2	2	2	2	2	2	2	2	2	2	2	2	2	2	2	2	2	2	2	2	2	4	2	4	2	4	2	4	2	2	4	2	3	3	3	3	3
546	蔡炜	42	3	2	1	2	3	1	3	2	2	2	1	2	1	2	1	2	2	2	2	2	2	2	2	2	2	2	1	1	2	1	2	4	2	5	1	5	1	5	1	1	5	1	1	5	1	1	2
547	凌万云	26	2	2	2	3	1	1	2	2	2	2	1	1	2	2	2	2	2	2	2	2	2	2	2	2	2	2	2	2	3	1	2	5	1	4	2	4	2	4	2	2	5	1	3	3	2	5	4
548	周俊杰	33	2	1	1	2	1	2	3	2	2	2	2	2	2	2	2	2	2	2	2	2	2	2	2	2	2	2	2	1	2	2	2	4	2	4	2	4	2	4	2	3	4	2	4	2	2	4	4
549	张嘉昊	22	1	1	2	1	1	2	2	2	2	2	2	2	2	2	2	2	2	2	2	2	2	2	2	2	2	2	2	2	2	1	1	4	2	4	2	4	2	4	2	2	4	2	4	2	2	4	3
550	(空)	23	1	2	1	2	1	2	3	2	2	2	2	2	2	2	2	2	1	2	2	2	2	2	2	2	2	2	1	1	3	3	3	3	3	3	3	3	3	3	3	3	3	3	3	3	3	3	3
551	丁毅	51	4	2	1	2	3	1	4	2	2	2	1	2	2	1	2	2	1	2	1	2	2	2	2	2	2	2	2	1	3	1	2	4	2	4	2	4	2	3	3	2	4	2	3	3	3	3	3
552	夏小军	43	3	1	1	1	1	2	3	2	2	2	1	2	2	2	2	2	2	2	1	2	2	2	2	2	2	2	2	1	3	1	2	4	2	4	2	4	2	4	2	1	4	2	4	2	1	4	4
553	周伟	57	4	1	1	1	1	1	3	2	2	1	1	1	2	1	1	2	1	2	1	1	1	2	1	2	1	1	1	1	4	4	5	3	3	3	3	3	3	3	3	3	2	4	3	3	4	4	3
554	李俊杰	56	4	1	1	1	3	1	4	2	2	2	1	2	2	2	2	2	2	2	2	2	2	2	2	2	2	2	2	2	2	1	2	5	1	5	1	5	1	4	2	3	4	2	5	1	2	4	4
555	张晓云	49	4	2	1	2	3	1	4	2	1	1	1	1	1	2	2	1	1	1	1	2	1	2	1	2	2	1	1	1	3	3	3	3	3	4	2	4	2	3	3	3	3	3	3	3	3	4	4
556	胡芳	46	4	2	1	2	2	1	4	2	2	2	1	2	2	2	2	2	2	2	2	2	2	2	2	2	2	2	1	1	3	1	2	1	5	4	2	3	3	2	4	3	2	4	2	4	4	2	4
557	蔡梦飞	25	1	1	2	2	1	2	2	2	2	2	1	2	2	2	2	2	2	2	2	2	2	2	2	2	2	2	2	2	3	3	2	3	3	4	2	4	2	2	4	2	2	4	2	4	2	2	3
558	过薇	41	3	2	1	2	1	1	3	2	2	2	1	2	2	2	2	2	1	2	1	2	2	2	1	2	2	1	2	1	3	3	3	3	3	3	3	3	3	4	2	4	4	2	1	5	4	4	4
559	顾平	40	3	1	1	1	1	2	2	2	2	2	2	2	2	2	2	2	2	2	2	2	2	2	2	2	2	2	2	2	1	1	1	3	3	2	4	4	2	4	2	2	4	2	2	4	2	3	3
560	施佳	29	2	2	1	3	2	1	3	2	1	1	1	1	2	2	1	2	2	2	2	1	1	2	1	2	2	2	2	1	3	1	3	4	2	3	3	5	1	3	3	1	4	2	4	2	2	3	4
561	张世明	58	4	1	1	1	1	1	4	2	2	2	2	2	2	2	2	2	2	2	2	2	2	2	2	2	2	2	2	2	1	1	1	5	1	5	1	5	1	5	1	1	1	5	5	1	1	1	5
562	陆双莉	47	4	2	1	2	1	1	3	2	2	2	2	2	2	2	2	2	2	2	2	2	2	2	2	2	2	2	2	2	3	2	2	3	3	3	3	3	3	4	2	3	2	4	2	4	2	3	4
563	裴丽	31	2	2	1	2	1	2	3	2	2	2	2	2	2	2	1	2	2	2	2	2	2	2	2	2	2	2	2	2	2	1	2	5	1	5	1	5	1	4	2	2	3	3	1	5	1	2	4
564	施林	54	4	1	1	1	2	1	4	2	2	2	2	1	2	1	2	2	2	2	2	1	2	2	2	2	2	2	2	2	3	2	3	4	2	3	3	4	2	4	2	2	3	3	2	4	3	4	4
565	顾建逸	60	4	2	1	2	3	1	4	2	2	2	1	2	2	2	1	2	2	2	2	2	2	2	2	2	2	2	1	1	3	2	2	2	4	5	1	5	1	4	2	3	3	3	3	3	2	3	5
566	张娟	47	4	2	1	2	3	1	3	2	2	2	1	1	2	1	2	2	2	2	1	2	2	2	1	1	2	1	2	1	4	4	4	4	2	4	2	4	2	3	3	3	4	2	4	2	4	4	3
567	丁敏华	46	4	2	1	1	3	1	4	2	2	2	2	2	2	2	2	2	2	2	2	2	2	2	2	2	2	2	2	2	2	1	2	3	3	4	2	4	2	4	2	2	4	2	4	2	2	4	4
568	毕惠亚	46	4	2	1	2	2	1	3	2	2	2	2	2	2	2	2	2	1	2	2	2	2	1	2	2	2	2	2	2	3	3	4	3	3	3	3	3	3	2	4	4	3	3	2	4	3	4	3
569	丁坚	49	4	1	1	2	3	1	4	1	2	2	2	2	2	2	2	2	2	2	2	2	2	2	2	2	2	2	2	2	2	1	2	4	2	3	3	4	2	4	2	2	4	2	4	2	2	4	4
570	蒋兰芳	51	4	2	1	2	3	1	3	2	2	2	2	2	2	2	2	2	2	2	2	2	2	2	2	2	2	2	2	2	2	2	2	4	2	4	2	4	2	4	2	2	4	2	4	2	2	4	4
571	吴洁	32	2	2	1	3	2	1	3	1	2	2	1	1	2	2	2	2	2	2	2	2	2	2	2	2	2	2	2	2	2	2	2	4	2	4	2	4	2	4	2	3	4	2	4	2	2	4	4
572	钱秀君	46	4	2	1	2	3	1	4	1	2	2	1	1	2	1	2	1	2	2	2	1	2	2	2	2	2	2	2	1	2	3	3	2	4	2	4	2	4	3	3	3	3	3	3	3	2	4	3
573	李凡	21	1	2	2	1	1	2	1	1	2	2	2	2	2	2	1	2	1	1	1	2	2	2	2	2	2	2	1	2	1	1	1	1	5	1	5	1	5	1	5	1	1	5	1	5	1	1	1
574	黄璟	48	4	2	1	2	3	1	3	2	1	2	1	1	1	1	2	1	1	2	1	2	1	2	1	2	2	1	2	1	4	4	4	2	4	3	3	3	3	2	4	4	1	5	1	5	3	4	2
575	顾颖	53	4	2	1	3	4	1	4	2	2	2	1	2	2	2	2	2	1	2	2	2	2	2	2	2	2	2	2	1	3	3	3	4	2	4	2	4	2	4	2	2	4	2	3	3	3	4	4
576	卜亚萍	46	4	2	1	2	2	1	3	2	2	2	1	2	2	2	2	2	2	2	2	2	2	2	2	2	2	1	1	1	3	3	2	3	3	3	3	4	2	4	2	3	3	3	4	2	3	4	4
577	黄晓平	48	4	1	1	3	4	1	4	2	2	2	1	2	2	1	2	2	1	2	2	1	2	1	2	2	2	2	2	1	3	2	2	2	4	2	4	3	3	2	4	3	2	4	3	3	2	2	2
578	陈晓敏	52	4	2	1	2	2	1	3	2	2	2	2	2	2	2	2	2	2	2	2	2	2	2	2	2	2	2	2	2	2	1	2	3	3	3	3	5	1	5	1	2	5	1	4	2	1	2	5
579	王亚云	31	2	2	1	2	2	1	3	2	1	2	2	1	2	1	2	1	1	1	1	2	1	1	2	2	1	2	2	1	3	2	2	2	4	2	4	3	3	3	3	2	2	4	2	4	2	4	3
580	王乐乐	32	2	2	1	2	1	2	3	2	2	1	1	1	2	1	1	2	1	1	2	2	2	2	1	2	2	2	2	1	3	3	3	2	4	3	3	2	4	2	4	3	2	4	1	5	3	4	4
581	吕洁	25	1	2	2	2	1	2	3	1	2	2	2	2	2	2	2	2	2	2	2	2	2	2	2	2	2	2	2	2	3	3	3	3	3	3	3	3	3	4	2	2	3	3	3	3	2	4	3
582	贾帆帆	29	2	2	1	2	1	2	2	2	1	1	1	1	2	1	2	2	2	2	1	1	2	2	2	1	2	1	2	1	4	4	4	3	3	4	2	3	3	2	4	4	2	4	1	5	4	2	3
583	马敏霞	47	4	2	1	2	3	1	4	2	1	2	2	1	2	1	1	2	2	2	2	2	2	2	2	2	2	2	1	1	2	2	2	4	2	4	2	4	2	4	2	2	4	2	4	2	2	4	4
584	王婧瑶	31	2	2	2	3	1	1	3	1	2	2	2	2	2	2	2	2	2	2	2	2	2	2	2	2	2	2	2	2	1	1	1	4	2	4	2	4	2	4	2	4	4	2	4	2	2	4	4
585	吴春燕	47	4	2	1	2	3	1	3	2	1	2	1	1	1	1	1	2	2	2	2	1	2	1	2	2	2	2	1	1	3	2	4	3	3	4	2	4	2	3	3	3	3	3	3	3	4	4	3
586	孟璐	27	2	2	2	2	1	2	3	2	2	2	2	2	2	2	2	2	2	2	2	2	2	2	2	2	2	2	2	2	2	1	1	1	5	1	5	1	5	1	5	1	1	5	1	5	1	1	1
587	张瑜	28	2	2	1	3	1	1	3	2	2	2	2	2	2	2	2	2	2	1	2	2	2	2	2	2	2	2	1	1	3	2	2	1	5	4	2	4	2	4	2	2	5	1	5	1	4	4	4
588	刘丽娟	46	4	2	1	2	2	2	2	2	2	2	2	2	2	1	1	2	2	2	2	2	2	2	2	2	2	2	1	1	3	4	2	4	2	4	2	4	2	4	2	3	3	3	4	2	4	4	4
589	王晓临	50	4	2	1	2	4	1	4	2	2	2	1	1	2	2	2	2	2	2	2	2	2	2	2	2	2	2	2	1	2	2	2	4	2	4	2	4	2	4	2	2	4	2	4	2	2	4	4
590	陈敏霞	53	4	2	1	2	3	1	4	2	2	2	1	1	2	1	2	2	2	2	2	2	2	2	2	2	2	1	2	1	3	3	3	3	3	3	3	3	3	3	3	3	3	3	3	3	3	3	3
591	孟林璎	28	2	2	1	2	1	2	2	2	2	2	2	2	2	2	2	2	2	2	2	2	2	2	2	2	2	2	2	2	1	1	2	4	2	4	2	4	2	4	2	2	2	4	4	2	4	4	5
592	王云	31	2	2	1	2	1	1	3	2	2	2	2	2	2	2	2	2	2	2	2	2	2	2	2	2	2	2	2	2	2	2	2	4	2	4	2	4	2	2	4	2	4	2	4	2	3	3	3
593	李春红	25	1	2	1	2	1	2	2	2	1	2	2	1	2	1	1	2	1	2	2	2	1	1	1	1	1	1	1	1	5	4	4	2	4	2	4	2	4	2	4	2	2	4	1	5	4	4	2
594	马丽萍	24	1	2	1	2	1	2	3	2	2	2	1	2	1	1	1	2	2	2	2	1	2	2	2	2	2	2	2	1	3	4	3	3	3	4	2	4	2	3	3	2	5	1	4	2	2	4	4
595	吴燕青	49	4	2	1	2	3	1	4	2	2	2	2	2	2	2	2	2	2	2	2	2	2	2	2	2	2	2	2	2	2	1	1	1	5	5	1	4	2	5	1	1	4	2	2	4	3	4	4
596	(空)	30	2	2	1	2	1	2	2	2	1	2	2	2	2	2	2	2	1	2	2	2	2	2	2	2	2	2	2	1	2	1	2	5	1	5	1	5	1	4	2	1	4	2	4	2	3	4	5
597	赵菁	27	2	2	1	2	1	2	3	2	1	2	1	1	1	1	1	2	1	2	2	2	2	2	2	2	1	1	1	1	4	2	3	4	2	4	2	4	2	4	2	2	3	3	4	2	5	4	3
598	郝小清	34	2	1	1	3	2	1	3	1	1	1	1	1	2	1	2	2	1	1	1	2	2	1	2	2	2	1	2	1	2	2	2	4	2	4	2	4	2	3	3	2	4	2	3	3	3	4	4
599	沈漪	37	3	2	1	2	2	1	3	2	2	2	2	2	2	2	2	2	2	2	2	2	2	2	2	2	2	2	2	1	3	2	3	3	3	3	3	4	2	4	2	3	3	3	3	3	3	4	3
600	郝真	30	2	2	1	3	1	1	3	1	2	2	1	2	2	1	1	1	1	2	1	1	1	2	2	1	2	1	1	1	3	4	5	3	3	3	3	3	3	3	3	3	2	4	3	3	3	4	3
601	朱静怡	25	1	2	2	2	1	2	3	2	1	2	2	2	2	2	2	2	2	2	2	2	2	2	2	2	2	2	2	2	2	1	2	4	2	4	2	3	3	4	2	2	4	2	4	2	1	4	4
602	秦菱鸿	31	2	2	1	2	1	2	2	2	1	2	1	1	2	1	2	2	1	1	1	1	1	1	1	1	2	1	2	1	4	4	4	2	4	2	4	2	4	2	4	2	2	4	2	4	4	3	2
603	王丽佳	37	3	2	1	3	3	1	4	2	1	2	1	2	2	2	2	2	2	2	1	1	2	2	2	2	2	2	2	1	3	3	3	3	3	2	4	3	3	3	3	3	3	3	3	3	4	4	2
604	蒋世宏	37	3	1	1	2	1	1	3	2	1	1	1	1	2	1	1	1	1	2	1	1	1	1	1	1	2	1	1	1	4	4	4	4	2	4	2	4	2	4	2	4	4	2	4	2	4	4	4
605	马广翠	32	2	2	1	2	1	2	3	2	2	2	2	2	2	2	2	2	2	2	2	2	2	2	2	2	2	2	2	2	2	1	1	5	1	4	2	5	1	5	1	2	5	1	5	1	1	2	5
606	丁圳玉	48	4	2	1	2	2	1	3	1	2	2	1	2	2	2	2	2	2	2	2	2	2	2	2	2	2	2	2	2	2	3	2	4	2	4	2	4	2	4	2	2	3	3	3	3	2	4	4
607	余仁强	36	3	1	1	4	2	2	4	1	2	2	1	2	2	1	2	2	2	2	2	2	2	2	2	2	2	1	2	1	3	3	3	4	2	3	3	3	3	3	3	3	3	3	3	3	3	3	3
608	江路	28	2	2	1	2	1	1	3	2	2	2	2	2	2	2	2	2	2	2	2	2	2	2	2	2	2	2	1	1	1	1	1	5	1	5	1	5	1	5	1	2	4	2	5	1	1	5	5
609	唐佳伟	25	1	2	2	2	1	2	3	1	2	2	2	2	2	2	2	2	2	2	2	2	2	2	2	2	2	2	2	2	2	1	1	2	4	4	2	3	3	3	3	2	2	4	2	4	4	4	4
610	曹敏恺	37	3	2	1	3	3	1	3	1	1	2	1	1	2	1	2	1	1	2	1	2	1	1	1	1	1	1	2	1	4	4	4	2	4	4	2	4	2	1	5	4	4	2	1	5	4	4	2
611	郝丹	23	1	2	2	2	1	2	2	2	2	2	2	2	1	1	2	1	2	2	2	1	2	2	2	2	2	2	2	2	1	1	3	4	2	4	2	4	2	4	2	2	4	2	3	3	2	5	4
612	陆浩雅	48	4	2	2	2	2	1	3	2	1	1	2	1	1	2	2	1	2	2	2	1	2	2	2	2	2	1	1	1	3	2	2	3	3	2	4	3	3	4	2	2	2	4	2	4	4	4	3
613	胡菁	33	2	2	1	2	1	1	3	2	1	2	2	1	2	1	2	1	1	2	1	1	1	2	2	2	2	1	2	1	4	3	2	2	4	2	4	3	3	2	4	3	3	3	2	4	3	3	2
614	毕蕾	25	1	2	2	2	1	2	3	2	2	2	2	2	2	2	2	2	2	2	2	2	2	2	2	2	2	2	2	2	2	1	1	4	2	4	2	4	2	5	1	5	5	1	5	1	1	2	5
615	杨丽原	25	1	2	1	2	1	2	3	2	2	2	1	1	1	1	2	2	1	1	1	2	1	2	1	2	2	2	2	1	2	4	2	4	2	4	2	5	1	3	3	4	1	5	1	5	2	5	5
616	李娜	32	2	2	2	2	1	2	3	1	2	2	2	1	1	1	2	2	2	1	1	1	1	1	2	2	2	1	1	1	4	3	3	3	3	3	3	3	3	3	3	3	3	3	3	3	3	3	3
617	贾芸	25	1	2	2	2	1	2	3	2	1	1	2	1	1	2	2	2	2	2	2	2	2	2	2	2	2	2	1	2	3	3	3	3	3	3	3	3	3	3	3	3	3	3	3	3	3	3	3
618	李叶婷	26	1	2	2	2	1	2	2	2	1	1	1	2	1	1	2	2	1	1	2	2	2	2	2	1	2	2	2	1	4	3	5	2	4	2	4	2	4	2	4	2	2	4	2	4	2	4	3
619	王丹丹	25	1	2	1	2	1	2	2	2	2	2	2	2	2	2	2	2	2	2	2	2	2	2	2	2	2	2	2	2	2	2	2	2	4	4	2	4	2	3	3	4	4	2	4	2	3	3	4
620	孙子茜	30	2	2	1	3	1	1	3	1	1	1	1	1	1	1	2	2	1	1	2	2	1	2	1	2	1	1	1	1	3	2	3	3	3	3	3	3	3	3	3	3	3	3	2	4	3	4	3
621	刘雪婷	48	4	2	1	3	2	1	2	2	1	2	2	2	2	1	2	1	2	2	2	2	1	2	2	2	2	2	2	1	4	3	2	3	3	3	3	3	3	3	3	2	3	3	3	3	3	3	3
622	张娜娜	30	2	2	2	2	1	2	3	1	1	1	1	2	1	1	1	1	1	1	1	2	1	1	2	2	1	1	1	1	4	3	4	4	2	3	3	3	3	2	4	3	2	4	3	3	2	4	4
623	芮佳	47	4	2	1	2	2	1	3	2	2	2	2	2	2	2	2	2	1	2	1	2	2	2	2	2	2	2	2	2	4	3	3	2	4	2	4	2	4	2	4	2	2	4	2	4	2	2	2
624	王艾利	47	4	2	1	2	3	1	3	1	1	2	2	1	1	2	2	2	1	2	2	2	2	2	2	2	2	2	1	1	3	2	2	2	4	1	5	1	5	2	4	2	4	2	5	1	3	5	4
625	周杰	51	4	1	1	3	3	1	3	1	2	1	1	2	2	2	1	2	2	2	1	2	2	2	1	2	2	1	1	1	3	3	3	3	3	3	3	3	3	3	3	2	4	2	3	3	2	3	3
626	王静莲	36	2	2	1	3	1	1	2	2	2	2	2	2	2	2	2	2	2	2	2	2	2	2	2	2	2	2	2	1	3	2	3	3	3	3	3	3	3	3	3	3	3	3	3	3	3	3	3
627	戴琦	27	2	2	2	2	1	2	3	2	2	2	2	2	2	2	2	2	2	2	2	2	2	2	2	2	2	2	1	2	3	3	3	4	2	4	2	3	3	3	3	2	3	3	3	3	3	4	3
628	张维	25	1	2	1	1	1	2	2	2	2	2	2	1	2	1	1	2	2	2	2	2	2	2	2	2	2	2	2	1	3	3	3	2	4	2	4	3	3	2	4	2	2	4	2	4	2	2	2
629	陈吉莎	48	4	2	1	2	2	1	3	2	2	2	1	2	2	2	2	2	2	2	2	2	2	2	2	2	2	2	2	1	3	2	2	4	2	4	2	4	2	4	2	2	4	2	3	3	3	3	4
630	张龙华	34	2	2	1	3	2	1	3	1	2	2	1	2	2	2	2	2	2	1	2	1	2	2	2	2	2	2	2	1	4	3	2	4	2	4	2	4	2	2	4	2	3	3	4	2	4	3	4
631	朱卫娟	53	4	2	1	1	2	1	4	2	2	2	1	2	2	1	2	1	1	2	1	2	1	1	1	2	2	1	2	1	4	3	3	3	3	3	3	2	4	3	3	3	3	3	2	4	2	3	2
632	陈蕾	30	2	2	1	2	2	2	3	2	2	2	2	2	2	2	2	2	2	2	2	2	2	2	2	2	2	2	2	2	3	2	2	5	1	4	2	4	2	3	3	3	3	3	3	3	3	4	4
633	杨玲	47	4	2	1	2	1	2	3	2	2	2	1	2	2	2	2	1	2	2	2	2	2	2	2	2	2	2	2	2	1	2	2	5	1	5	1	5	1	4	2	5	5	1	1	5	1	5	5
634	李丹	30	2	2	1	3	1	1	4	2	2	2	2	2	2	2	2	2	2	2	2	1	2	2	2	2	2	2	2	2	2	1	1	4	2	3	3	5	1	3	3	1	4	2	4	2	2	4	4
635	徐继红	25	1	2	2	2	1	2	3	1	2	2	1	2	2	2	2	2	1	2	2	2	2	2	2	2	2	2	2	1	2	2	2	4	2	4	2	4	2	4	2	1	2	4	4	2	2	4	4
636	张佳梦	28	2	2	1	2	1	1	2	2	2	2	2	2	2	2	2	2	2	2	2	2	2	2	2	2	2	2	2	2	3	3	3	3	3	3	3	3	3	3	3	3	3	3	3	3	3	3	3
637	韩萌	24	1	2	2	2	1	2	3	2	2	2	1	1	2	1	2	2	1	2	2	2	2	2	2	2	2	2	2	1	3	3	4	3	3	3	3	3	3	3	3	3	3	3	3	3	3	3	3
638	孙如珏	50	4	2	1	2	2	1	4	2	1	2	1	2	1	2	2	2	2	2	2	2	2	2	2	2	2	2	2	2	3	3	2	2	4	4	2	4	2	3	3	2	4	2	3	3	3	3	3
639	谢妍	47	4	2	1	2	3	1	4	2	2	2	2	2	2	2	2	2	2	2	2	2	2	2	2	2	2	2	1	1	3	2	3	4	2	4	2	4	2	4	2	2	4	2	4	2	2	3	3
640	沈明明	29	2	2	2	2	1	2	3	2	2	2	1	1	1	1	2	2	2	1	1	1	2	2	2	2	1	1	2	2	4	3	3	3	3	3	3	3	3	3	3	3	3	3	2	4	4	4	4
641	史玉霞	49	4	2	1	3	3	1	3	1	2	2	1	1	2	1	2	2	2	1	2	2	2	1	2	2	2	2	2	1	3	3	3	4	2	4	2	4	2	3	3	2	4	2	2	4	3	3	3
642	周芳怡	29	2	2	1	2	1	2	3	2	2	2	2	2	2	2	2	2	2	2	2	2	2	2	2	2	2	2	2	2	1	1	1	1	5	1	5	1	5	1	5	1	1	5	1	5	1	1	1
643	侯佩雯	25	1	2	2	2	1	2	2	2	2	1	2	2	2	2	1	2	2	2	2	2	2	2	2	2	2	2	2	1	3	1	2	1	5	4	2	4	2	4	2	2	2	4	2	4	2	2	2
644	顾珊珊	29	2	2	1	2	1	2	2	2	2	2	1	2	2	2	2	1	2	2	2	2	2	2	2	2	2	2	2	1	1	1	1	1	5	1	5	4	2	4	2	1	5	1	5	1	5	5	5
645	曹小宛	27	2	2	2	3	1	1	3	2	2	2	2	2	2	2	2	2	2	2	1	2	2	2	2	2	2	2	2	2	2	2	2	4	2	4	2	4	2	3	3	2	3	3	2	4	2	3	2
646	邹炜炜	48	4	2	1	2	2	1	3	2	2	2	1	2	2	1	2	1	1	2	1	1	1	2	1	2	2	1	2	1	4	3	3	4	2	2	4	2	4	2	4	4	2	4	1	5	4	3	4
647	周芸	39	3	2	1	2	3	1	3	1	1	1	2	2	2	1	2	2	1	1	1	1	1	1	2	2	2	1	2	1	4	4	5	3	3	2	4	3	3	2	4	3	2	4	3	3	3	4	3
648	巴林林	34	2	2	1	3	2	1	3	2	2	2	2	2	2	1	2	2	2	2	2	1	1	2	2	2	2	2	2	2	3	3	3	3	3	3	3	3	3	3	3	3	3	3	3	3	3	3	3
649	周颖	38	3	2	1	1	2	1	3	2	2	2	1	1	2	1	1	2	1	2	1	1	2	2	2	2	2	2	1	2	3	2	3	4	2	3	3	3	3	3	3	2	3	3	3	3	3	4	4
650	李会俭	46	4	2	1	4	3	1	4	1	2	2	2	2	2	2	2	2	2	2	2	2	2	2	2	2	2	2	2	2	3	3	3	4	2	5	1	4	2	4	2	2	4	2	4	2	2	4	4
651	金雅芳	40	3	2	1	2	2	1	3	2	2	2	1	1	2	1	2	1	1	1	1	1	2	2	2	2	2	1	2	1	4	3	4	3	3	3	3	3	3	3	3	3	3	3	3	3	3	4	4
652	王玲	34	2	2	1	2	1	2	3	1	1	2	1	1	2	2	2	2	2	2	2	2	2	1	2	2	2	2	2	1	3	2	2	2	4	2	4	2	4	2	4	2	2	4	1	5	2	4	3
653	費薇	35	3	2	1	2	2	1	3	2	2	2	1	1	2	2	2	2	2	2	2	2	2	2	2	2	2	2	2	1	2	1	2	5	1	5	1	5	1	4	2	5	5	1	5	1	1	5	3
654	陈侃	38	3	1	1	1	1	2	2	2	2	2	2	2	2	2	2	2	2	2	2	2	2	2	2	2	2	2	2	2	1	1	1	3	3	3	3	4	2	4	2	3	3	3	3	3	1	2	4
655	夏晴	37	3	2	2	2	1	2	3	2	1	1	1	1	2	2	1	2	2	1	1	2	2	2	2	1	2	2	2	1	3	3	3	3	3	3	3	4	2	3	3	3	3	3	3	3	3	3	3
656	尤正宇	51	4	2	1	1	2	1	3	2	1	2	2	1	2	2	2	2	2	2	2	2	2	2	2	2	2	2	2	2	3	2	2	3	3	3	3	3	3	3	3	3	4	2	3	3	2	3	4
657	赵静	25	1	2	2	2	1	2	3	2	2	2	2	2	2	2	2	2	2	2	2	2	2	2	2	2	2	2	2	2	3	2	2	4	2	4	2	4	2	3	3	2	3	3	3	3	3	3	4
658	章利红	53	4	2	1	1	2	1	4	1	2	2	2	1	2	2	2	2	2	2	2	2	2	2	2	2	2	2	2	2	2	2	2	3	3	3	3	4	2	3	3	2	3	3	2	4	2	3	4
659	侯林佳	23	1	2	2	1	1	2	2	2	2	2	1	2	2	2	2	2	2	2	1	2	2	2	2	2	2	2	1	1	3	3	3	3	3	3	3	3	3	3	3	3	3	3	3	3	2	4	3
660	潘辰欢	30	2	2	1	3	1	1	3	2	2	2	2	2	2	2	2	2	2	2	2	2	2	2	2	2	2	2	2	2	4	2	2	4	2	4	2	4	2	4	2	2	4	2	4	2	3	4	4
661	(空)	23	1	2	2	2	1	2	2	2	2	2	1	2	2	1	1	2	2	2	2	2	1	2	2	2	2	2	2	2	3	2	2	3	3	3	3	2	4	3	3	2	2	4	3	3	2	4	3
662	胡妍旦	32	2	2	2	2	2	2	3	1	2	2	1	2	2	1	2	2	1	2	1	2	2	2	2	2	2	2	2	1	3	2	3	3	3	3	3	2	4	3	3	3	3	3	5	1	1	5	4
663	袁媛	24	1	2	2	2	1	2	2	2	2	2	1	1	2	2	2	2	2	2	1	1	2	2	1	2	2	2	2	1	2	2	2	3	3	3	3	3	3	3	3	2	3	3	3	3	2	4	4
664	吕梦雲	25	1	2	2	2	1	2	2	2	2	2	2	2	2	2	2	2	2	2	2	2	2	2	2	2	2	2	2	2	2	2	2	4	2	4	2	4	2	4	2	2	4	2	4	2	2	4	4
665	李小丹	51	4	2	1	3	3	1	4	2	2	2	2	2	2	2	2	2	2	2	2	2	2	2	2	2	2	2	2	2	2	2	2	3	3	3	3	4	2	3	3	2	4	2	4	2	2	4	4
666	王艺璇	25	1	2	2	2	1	2	3	2	2	2	2	2	2	2	2	2	2	2	2	2	2	2	2	2	2	2	2	2	2	2	2	4	2	4	2	4	2	4	2	2	4	2	4	2	1	4	4
667	李怡	51	4	2	2	2	3	1	4	2	2	2	1	2	2	1	2	1	2	2	2	2	2	2	2	2	2	2	2	1	3	3	3	3	3	3	3	4	2	3	3	3	3	3	3	3	2	5	4
668	林晓婷	30	2	2	1	2	1	2	3	2	2	2	2	2	2	2	2	2	2	2	2	2	2	2	2	2	2	2	2	2	2	2	2	2	4	2	4	2	4	2	4	2	2	4	2	4	2	2	2
669	罗洁	48	4	2	1	2	2	1	3	2	2	2	2	2	2	2	2	2	2	2	2	2	2	2	2	2	2	2	2	2	2	2	2	4	2	3	3	3	3	3	3	3	3	3	2	4	4	4	4
670	朱凤	29	2	2	2	2	1	2	3	2	2	2	2	2	2	2	2	2	2	2	2	2	2	2	2	2	2	2	2	2	3	2	2	2	4	3	3	3	3	3	3	2	4	2	1	5	1	3	3
671	纪文蕾	33	2	2	1	2	1	1	3	1	2	2	2	2	2	2	2	2	2	2	2	2	2	2	2	2	2	2	2	2	2	1	2	4	2	4	2	4	2	4	2	2	4	2	3	3	2	4	4
672	李灏	31	2	2	1	3	1	1	3	2	2	2	2	2	2	2	2	2	2	2	2	2	2	2	2	2	2	2	2	2	1	1	1	2	4	5	1	4	2	4	2	1	4	2	2	4	2	3	4
673	曹静	37	3	2	1	2	1	2	3	2	1	2	1	2	2	2	2	2	2	2	2	2	2	2	2	2	2	2	2	2	1	1	1	4	2	4	2	5	1	4	2	2	4	2	3	3	2	5	4
674	吴艳娜	48	4	2	1	2	3	1	4	2	2	2	1	2	2	1	2	2	2	2	2	2	2	2	2	2	2	2	2	2	1	1	1	1	5	5	1	5	1	5	1	5	5	1	5	1	2	5	3
675	张霞	54	4	2	1	2	4	1	4	2	2	2	2	2	2	2	2	2	2	2	2	2	2	2	2	2	2	2	2	2	1	1	1	5	1	5	1	5	1	5	1	1	5	1	5	1	1	5	5
676	李维	28	2	2	1	2	1	2	3	2	2	2	2	2	2	2	1	2	2	2	2	2	2	2	1	2	2	2	1	1	3	3	2	3	3	4	2	4	2	4	2	2	4	2	3	3	2	4	3
677	严雯	25	1	2	2	2	1	2	2	2	1	2	1	2	1	1	2	1	2	2	1	1	2	2	2	2	2	2	1	1	3	3	3	3	3	3	3	2	4	3	3	2	3	3	2	4	3	2	3
678	严豪	23	1	1	2	1	1	2	2	2	2	2	2	2	2	2	2	2	2	2	2	2	2	2	2	2	2	2	2	2	2	2	1	2	4	2	4	3	3	4	2	2	4	2	2	4	3	2	3
679	姜源渊	50	4	2	1	3	3	1	3	2	1	2	1	2	2	1	2	2	2	2	2	2	2	2	1	2	2	1	2	1	4	3	3	3	3	3	3	3	3	3	3	2	3	3	2	4	4	4	4
680	李娜	38	3	2	1	2	2	1	3	1	2	2	1	2	2	2	2	2	2	2	2	2	1	2	2	2	2	2	2	2	1	1	1	3	3	5	1	1	5	4	2	1	3	3	2	4	1	5	3
681	(空)	37	3	2	1	2	2	2	3	2	2	2	2	2	1	2	2	2	2	2	2	2	2	2	2	2	2	2	2	2	2	1	1	4	2	5	1	4	2	5	1	2	4	2	4	2	2	3	4
682	陆玲	29	2	2	1	2	1	2	2	1	2	2	2	2	2	2	2	2	2	2	2	2	2	2	2	2	2	2	2	2	2	1	1	5	1	5	1	5	1	5	1	1	5	1	2	4	1	4	5
683	史瑞瑞	25	1	2	2	2	1	2	3	2	2	2	1	2	2	1	2	2	2	2	2	2	2	2	2	2	2	2	1	1	4	2	2	3	3	3	3	3	3	3	3	2	4	2	3	3	2	4	3
684	芮汛	41	3	2	1	1	1	2	2	2	2	2	2	2	2	2	2	2	2	2	2	2	2	2	2	2	2	2	2	2	3	3	3	3	3	2	4	2	4	2	4	2	3	3	3	3	2	3	2
685	吴雁群	49	4	2	1	2	3	1	2	2	2	2	2	2	2	2	2	2	2	2	2	2	2	2	2	2	2	2	2	2	2	2	3	3	3	4	2	5	1	3	3	3	3	3	3	3	3	4	4
686	堵敏芳	51	4	2	1	2	3	1	3	2	2	2	2	2	2	2	2	2	2	2	2	2	2	2	2	2	2	2	2	2	2	2	2	5	1	5	1	5	1	5	1	2	5	1	5	1	2	5	5
687	潘妍伶	30	2	2	1	2	1	2	3	2	2	2	2	2	2	2	2	2	2	2	2	2	2	2	2	2	2	2	2	1	1	1	1	5	1	5	1	5	1	4	2	2	5	1	4	2	2	2	4
688	袁施思	25	1	2	1	2	2	2	3	2	2	2	2	2	2	2	2	2	2	2	2	2	2	2	2	2	2	2	2	2	2	2	2	3	3	4	2	4	2	4	2	2	4	2	4	2	2	3	4
689	安丽娜	30	2	2	1	1	1	2	3	2	2	2	2	2	2	2	2	2	2	2	2	2	2	2	2	2	2	2	2	2	1	1	1	4	2	4	2	4	2	4	2	2	4	2	4	2	1	5	4
690	吴艳	48	4	2	1	1	1	1	3	2	1	2	1	1	2	1	2	2	1	2	1	1	1	1	2	2	2	1	2	1	3	3	4	3	3	3	3	3	3	4	2	3	3	3	3	3	3	3	3
691	陈洁	47	4	2	1	2	2	2	3	2	2	2	2	2	2	2	2	2	2	2	2	2	2	2	2	2	2	2	2	2	2	1	1	5	1	5	1	5	1	5	1	1	5	1	5	1	1	5	5
692	毛薇	33	2	2	1	3	2	1	3	1	2	2	2	1	2	2	1	2	2	2	2	1	2	2	2	2	2	2	2	1	2	3	3	3	3	2	4	1	5	3	3	2	2	4	2	4	4	4	2
693	缪静	29	2	2	2	2	1	1	3	1	2	2	1	2	2	2	2	2	2	2	2	1	2	2	2	2	2	2	2	2	2	2	2	4	2	4	2	4	2	4	2	2	4	2	4	2	2	3	4
694	杨文超	28	2	2	2	3	1	1	3	1	2	2	1	1	2	1	2	2	1	2	1	2	1	2	2	2	2	1	2	1	4	1	3	3	3	2	4	5	1	3	3	2	1	5	4	2	4	3	4
695	童晓英	50	4	2	1	2	2	1	4	2	2	2	1	1	1	1	2	1	1	2	1	1	1	2	1	1	2	1	2	1	4	1	4	4	2	4	2	4	2	3	3	3	3	3	3	3	3	3	3
696	廉伟	53	4	2	1	2	4	1	4	2	2	2	1	2	2	2	2	2	2	2	2	2	2	2	2	2	2	2	1	1	2	2	2	4	2	4	2	4	2	4	2	3	4	2	4	2	2	3	4
697	周玉	25	1	2	2	3	1	1	2	2	2	2	2	2	2	2	2	2	1	1	2	2	2	2	2	2	2	1	2	1	4	2	4	4	2	2	4	3	3	3	3	2	3	3	3	3	3	4	3
698	丁杨	46	4	2	1	2	3	1	2	2	2	2	1	1	2	1	2	2	1	2	1	1	2	2	1	2	2	1	2	1	3	3	4	3	3	3	3	3	3	3	3	3	3	3	2	4	4	3	3
699	王丽珍	49	4	2	1	3	3	1	3	2	2	2	1	1	1	1	2	2	1	2	1	2	1	2	2	2	2	2	2	2	3	4	4	3	3	3	3	3	3	3	3	3	2	4	2	4	2	3	2
700	邱婷	33	2	2	1	3	1	1	3	1	2	2	2	2	2	1	2	2	2	2	2	2	1	2	2	2	2	1	2	2	3	1	3	3	3	3	3	3	3	3	3	3	3	3	3	3	2	3	3
701	陈玉卿	37	3	2	1	3	3	1	3	2	2	2	2	2	2	2	2	2	2	2	2	2	2	2	2	2	2	2	2	2	3	3	3	3	3	4	2	5	1	4	2	2	5	1	4	2	2	4	4
702	孙荣荣	30	2	2	1	3	2	1	3	1	1	1	1	1	1	1	1	2	1	2	1	1	1	2	1	2	1	1	1	1	3	3	3	3	3	3	3	3	3	3	3	3	3	3	3	3	3	3	3
703	马静	33	2	2	1	2	1	2	2	1	1	2	1	2	1	1	2	2	2	2	2	2	2	2	2	2	2	2	2	2	2	3	2	3	3	3	3	3	3	3	3	3	3	3	2	4	4	4	3
704	郑小敏	52	4	2	1	4	3	1	3	1	2	2	1	2	2	1	2	2	1	2	2	1	2	2	2	2	2	2	2	1	3	2	2	3	3	4	2	4	2	3	3	2	3	3	3	3	2	4	3
705	李宇光	48	4	2	1	2	2	1	2	1	2	2	2	2	2	2	2	2	2	2	2	2	2	2	2	2	2	2	2	1	2	3	2	3	3	3	3	4	2	4	2	2	4	2	4	2	2	4	4
706	张骏	48	4	1	1	1	2	2	2	2	2	2	2	2	2	2	2	2	2	2	2	1	2	2	2	2	2	2	2	1	2	1	1	4	2	4	2	5	1	4	2	1	5	1	3	3	2	5	4
707	陶亚琴	55	4	2	1	2	4	1	4	2	2	2	2	2	2	2	2	2	2	2	2	2	2	2	2	2	2	2	2	2	3	3	3	3	3	3	3	3	3	3	3	3	3	3	3	3	2	3	3
708	王冬梅	25	1	2	2	2	1	2	3	2	2	2	2	2	2	2	2	2	2	2	2	2	2	2	2	2	2	2	2	2	3	3	3	3	3	4	2	4	2	4	2	2	4	2	3	3	2	4	5
709	谢重阳	47	4	2	1	2	2	1	3	2	2	2	2	2	2	2	2	2	1	2	1	2	2	2	2	2	2	2	1	1	3	3	4	3	3	3	3	3	3	2	4	3	3	3	2	4	3	4	3
710	赵佳惠	24	1	2	1	2	2	2	3	2	1	2	1	2	2	1	1	2	1	2	2	1	2	2	2	2	2	2	1	1	2	1	1	2	4	4	2	4	2	4	2	4	4	2	4	2	3	4	4
711	王志禹	29	2	1	2	2	1	2	2	2	2	2	2	2	1	1	1	1	2	2	2	2	2	2	2	2	2	2	1	1	2	3	3	3	3	3	3	3	3	3	3	3	3	3	3	3	2	3	3
712	秦洁丹	37	3	2	1	2	2	1	2	2	2	1	1	2	2	2	1	2	2	2	2	2	2	2	2	2	2	2	1	2	2	1	1	4	2	4	2	4	2	4	2	4	3	3	3	3	2	4	4
713	潘海波	38	3	2	1	2	1	1	2	2	2	2	2	2	2	2	2	2	2	2	2	2	2	2	2	2	2	2	2	2	1	1	1	1	5	1	5	1	5	1	5	1	5	1	5	1	1	5	5
714	潘佳钧	23	1	2	2	1	1	2	3	2	2	2	2	2	2	2	2	2	2	2	2	2	2	2	2	2	2	2	2	2	3	2	2	2	4	2	4	2	4	2	4	2	2	4	2	4	2	2	2
715	吴迪	25	1	2	2	2	1	2	2	2	2	2	2	2	2	2	2	2	2	2	2	2	2	2	2	2	2	2	2	2	1	1	1	1	5	3	3	5	1	2	4	4	4	2	3	3	5	5	4
716	(空)	47	4	2	1	2	2	1	3	2	2	2	2	1	2	2	2	2	2	2	2	2	2	2	2	2	2	2	2	2	2	2	2	5	1	5	1	5	1	5	1	1	5	1	5	1	2	3	4
717	黄晶	32	2	2	1	2	2	2	3	2	2	2	2	2	2	2	2	2	2	2	2	2	2	2	2	2	2	2	2	2	2	2	2	4	2	4	2	4	2	4	2	2	2	4	4	2	3	4	4
718	吴夏迪	33	2	2	1	3	1	1	2	2	2	2	2	2	2	2	2	2	2	2	2	2	2	2	2	2	2	2	1	1	3	2	2	5	1	3	3	4	2	3	3	2	2	4	4	2	1	3	5
719	周玉涵	22	1	2	1	2	1	2	2	2	2	2	2	2	1	1	2	1	1	1	1	1	1	1	2	2	2	2	2	1	3	4	4	3	3	3	3	3	3	3	3	3	3	3	3	3	3	3	3
720	冯亚玲	49	4	2	1	4	4	1	4	2	2	2	1	2	2	1	2	2	1	2	2	2	2	2	2	2	2	1	2	2	3	2	3	3	3	4	2	3	3	3	3	2	4	2	3	3	2	3	3
721	尤菲菲	25	1	2	2	2	1	2	2	2	1	2	1	1	1	1	1	2	2	2	1	2	2	2	2	2	2	2	2	1	4	2	2	3	3	4	2	4	2	4	2	2	4	2	4	2	2	4	4
722	马倩倩	38	3	2	1	3	3	1	3	2	2	2	2	2	2	2	1	2	2	2	2	2	2	2	2	2	2	2	1	2	2	2	2	5	1	4	2	5	1	4	2	2	5	1	3	3	2	2	4
723	董丽敏	37	3	2	1	2	2	1	3	1	2	2	2	2	2	2	2	2	2	2	2	2	2	2	2	2	2	2	2	1	2	1	2	3	3	3	3	4	2	4	2	3	3	3	3	3	2	4	3
724	钱秋萍	28	2	2	1	3	1	1	2	2	2	2	1	2	2	1	2	1	2	1	2	1	2	2	2	2	2	2	2	2	3	3	3	3	3	3	3	2	4	3	3	3	3	3	2	4	3	3	2
725	钱俊益	48	4	2	1	2	2	1	2	1	2	2	1	1	2	1	1	2	1	2	1	1	2	2	2	2	1	2	1	1	3	3	3	3	3	3	3	3	3	3	3	3	2	4	2	4	2	2	5
726	汤琳	32	2	2	2	2	1	2	2	2	2	2	1	1	2	2	2	2	1	2	1	1	1	1	2	2	2	1	1	1	3	3	3	3	3	2	4	3	3	3	3	3	3	3	3	3	3	3	3
727	徐天权	30	2	2	1	3	1	1	2	2	2	2	1	2	2	1	2	2	2	2	2	2	1	2	1	2	2	2	2	2	3	3	3	3	3	3	3	4	2	3	3	3	3	3	3	3	3	3	3
728	丁圳玉	46	4	2	1	2	2	1	3	2	2	2	1	2	2	2	2	2	2	2	2	2	2	2	2	2	2	2	2	1	2	3	2	3	3	4	2	4	2	4	2	2	3	3	3	3	1	4	4
729	唐一鸣	47	4	2	1	2	4	1	4	2	1	2	1	2	2	2	2	2	1	2	2	2	2	1	2	2	2	2	2	2	3	2	2	3	3	4	2	4	2	3	3	2	4	2	4	2	2	4	4
730	王建霞	51	4	2	1	2	4	1	3	2	2	2	2	2	2	2	2	2	2	2	2	2	2	2	2	2	2	2	2	2	1	1	1	5	1	5	1	5	1	5	1	1	5	1	5	1	2	2	5
731	吴贞红	49	4	2	1	2	3	1	3	2	2	2	1	2	2	2	2	2	2	2	2	2	2	2	2	2	2	2	2	1	1	1	1	5	1	5	1	5	1	5	1	1	5	1	5	1	1	5	5
732	徐静	46	4	2	1	2	2	1	3	2	2	2	1	2	2	2	2	2	2	2	2	2	2	2	2	2	2	2	2	2	2	1	2	4	2	5	1	5	1	4	2	1	5	1	5	1	1	3	5
733	彭伊婧	28	2	2	2	3	1	2	3	2	2	2	1	1	2	1	2	2	1	1	2	2	2	2	2	2	2	2	2	1	3	3	3	3	3	3	3	3	3	3	3	3	3	3	3	3	3	3	3
734	许晓红	52	4	2	1	2	2	1	3	2	2	2	2	2	2	2	2	2	2	2	1	2	2	2	2	2	2	2	2	2	3	2	2	2	4	4	2	4	2	4	2	2	4	2	3	3	2	3	4
735	薛旦丹	51	4	2	2	2	3	1	4	2	2	2	2	2	2	2	2	2	2	2	2	2	2	2	2	2	2	2	2	2	5	5	5	5	1	1	5	1	5	1	5	5	1	5	1	5	5	1	1
736	武玉红	27	2	2	1	3	1	1	2	1	2	2	2	2	2	2	2	2	2	2	2	2	2	2	2	2	2	2	2	2	1	1	1	1	5	4	2	4	2	4	2	1	4	2	5	1	1	5	5
737	盛云霞	36	3	2	1	2	2	1	2	2	2	2	2	2	2	2	2	2	2	2	2	2	2	2	2	2	2	2	2	2	3	2	4	3	3	3	3	4	2	3	3	3	3	3	3	3	3	3	3
738	(空)	33	2	2	1	2	2	1	3	2	2	2	2	2	2	1	2	1	2	2	2	1	2	2	2	2	2	2	2	2	2	2	3	3	3	3	3	3	3	4	2	2	3	3	3	3	2	4	4
739	郁君静	46	4	2	1	2	3	1	4	2	2	2	2	2	2	2	2	2	2	2	2	2	2	2	2	2	2	2	2	2	3	2	2	4	2	4	2	5	1	3	3	2	4	2	4	2	1	4	4
740	李星	36	3	2	1	2	2	1	3	2	1	1	1	1	2	1	2	1	1	2	1	2	1	2	1	2	2	1	2	1	3	3	4	2	4	2	4	3	3	3	3	3	3	3	3	3	4	4	3
741	强洁	28	2	2	2	2	1	2	2	2	2	2	2	2	2	2	2	2	1	1	1	2	2	2	2	2	2	2	2	1	1	2	2	3	3	2	4	3	3	2	4	1	2	4	2	4	2	2	2
742	鲍怿雯	27	2	2	1	2	1	2	2	2	2	2	2	2	2	2	1	2	2	2	2	2	2	2	2	2	2	2	2	1	2	1	2	2	4	4	2	4	2	3	3	2	2	4	3	3	2	3	3
743	凌文妍	27	2	2	1	2	1	2	2	2	2	2	2	2	2	2	2	2	2	1	2	1	1	2	2	2	2	1	2	1	4	4	3	2	4	3	3	3	3	2	4	3	2	4	3	3	4	3	3
744	徐婷	49	4	2	1	2	1	2	2	2	2	2	2	2	2	2	2	2	2	2	2	2	2	2	2	2	2	2	2	2	1	1	1	1	5	5	1	5	1	5	1	1	5	1	5	1	1	5	5
745	韩均红	55	4	2	1	2	3	1	2	2	1	1	2	1	1	1	1	1	1	2	1	1	2	2	2	2	2	1	1	1	2	2	2	2	4	2	4	2	4	4	2	2	3	3	3	3	3	4	3
746	华达	51	4	2	1	2	3	1	3	2	2	2	2	2	2	2	2	2	2	2	2	2	2	2	2	2	2	2	2	2	3	3	3	2	4	3	3	3	3	4	2	2	4	2	4	2	3	3	3
747	韩金凤	46	4	2	1	3	1	1	3	1	1	1	1	1	2	1	1	2	1	2	1	2	2	2	1	2	2	1	1	1	2	1	2	3	3	2	4	2	4	2	4	2	2	4	1	5	2	2	2
748	秦溱	28	2	2	2	3	1	1	3	2	2	2	2	1	2	1	1	2	2	2	1	2	2	2	2	2	2	2	2	1	3	2	3	3	3	4	2	4	2	3	3	3	3	3	2	4	4	4	3
749	王媛	25	1	2	1	2	1	1	2	2	1	2	2	1	2	2	2	2	2	2	2	1	2	2	2	2	2	2	1	1	3	3	3	4	2	4	2	4	2	4	2	3	3	3	3	3	3	4	3
750	雷雨佳	25	1	2	2	2	1	2	3	2	2	2	2	1	2	2	1	2	2	2	2	2	2	2	2	2	2	2	2	1	4	1	2	4	2	5	1	5	1	4	2	1	5	1	5	1	2	5	5
751	皋静静	46	4	2	1	2	2	2	2	2	2	2	2	2	2	1	2	2	1	2	1	1	2	1	2	1	2	1	2	1	4	4	4	3	3	3	3	4	2	3	3	2	3	3	2	4	3	4	3
752	周洁	36	3	2	1	3	3	1	3	2	2	2	1	1	2	1	2	2	1	2	1	2	2	2	2	2	2	2	1	1	3	4	4	2	4	3	3	3	3	2	4	4	2	4	2	4	4	3	2
753	濮丹华	47	4	2	1	2	2	1	2	2	2	2	2	2	2	2	2	2	2	2	2	2	2	2	2	2	2	2	2	2	3	2	2	4	2	4	2	3	3	3	3	2	3	3	3	3	3	4	3
754	徐学敏	46	4	2	1	2	2	1	2	2	2	2	1	2	2	2	1	2	2	2	1	2	2	2	2	2	2	2	2	2	3	3	3	2	4	3	3	3	3	3	3	3	3	3	3	3	2	4	3
755	吴静	49	4	2	1	2	2	1	3	2	1	2	1	2	2	1	2	2	1	2	1	1	2	1	2	2	2	2	2	1	2	2	3	3	3	3	3	3	3	4	2	3	3	3	4	2	4	4	3
756	戈佳英	38	3	2	1	2	1	2	3	2	2	2	2	2	2	2	2	2	2	2	1	2	2	2	2	2	2	2	2	1	3	1	2	4	2	4	2	4	2	3	3	1	3	3	3	3	2	4	4
757	孙玮佳	25	1	2	2	2	1	2	2	2	2	2	2	2	2	2	2	2	2	2	2	1	2	2	2	2	2	2	2	2	1	1	2	5	1	5	1	5	1	5	1	5	5	1	5	1	5	5	5
758	赵紫榆	46	4	1	1	2	3	1	4	2	2	1	1	1	2	1	1	2	1	2	2	1	1	1	2	2	1	2	1	1	3	3	3	3	3	2	4	2	4	1	5	4	3	3	3	3	4	4	2
759	胡志弘	53	4	2	1	1	2	1	3	1	1	2	1	2	1	2	2	2	2	2	2	2	2	2	2	2	2	2	2	1	3	1	1	5	1	5	1	5	1	5	1	1	5	1	5	1	2	5	5
760	邹言	32	2	2	1	3	1	1	3	1	2	2	1	1	2	1	2	2	1	2	1	1	2	2	2	2	2	1	2	1	4	4	4	4	2	4	2	3	3	2	4	3	3	3	3	3	2	4	4
761	刘微星	36	3	2	1	2	2	1	2	1	1	2	2	1	2	2	2	2	2	2	2	1	2	2	1	2	2	2	2	2	2	2	2	2	4	3	3	3	3	4	2	2	4	2	3	3	2	4	4
762	唐晓莉	28	2	2	1	2	1	2	2	2	2	2	2	2	2	2	2	2	2	2	2	2	2	2	2	2	2	2	2	2	3	1	2	2	4	2	4	2	4	2	4	2	2	4	2	4	2	2	2
763	朱文静	47	4	2	1	2	2	1	3	2	2	2	1	2	2	2	2	2	2	2	2	2	1	2	2	2	2	1	1	1	3	3	4	4	2	4	2	4	2	4	2	3	4	2	3	3	3	4	3
764	李尧阳	38	3	2	2	2	1	1	3	2	2	2	2	2	2	2	2	2	2	2	2	2	2	2	2	2	2	2	2	2	1	1	2	5	1	5	1	5	1	5	1	1	5	1	5	1	1	5	5
765	杨丹丹	46	4	2	1	2	2	2	3	2	2	2	2	2	2	2	2	2	2	2	2	2	2	2	2	2	2	2	2	2	3	3	3	3	3	4	2	4	2	3	3	3	3	3	3	3	3	3	3
766	邱筱岷	37	3	1	1	2	2	1	2	2	1	2	2	2	2	1	2	2	1	2	1	1	1	2	1	1	2	2	2	1	2	2	2	2	4	2	4	2	4	2	4	2	2	4	2	4	2	2	2
767	郑莉	38	3	2	1	2	2	1	3	2	2	2	2	2	2	2	2	1	2	2	2	2	2	2	2	2	2	2	2	2	3	2	2	4	2	4	2	4	2	4	2	2	4	2	4	2	2	3	4
768	徐佳娜	38	3	2	1	2	2	2	3	2	2	2	1	2	2	2	1	2	2	2	2	1	2	2	2	2	2	2	2	2	3	2	2	4	2	4	2	4	2	4	2	2	4	2	4	2	2	4	4
769	胡焕然	33	2	2	1	3	1	2	3	2	1	1	1	2	2	1	1	2	1	1	1	1	1	2	1	2	2	1	1	1	5	4	5	3	3	3	3	3	3	3	3	4	1	5	3	3	4	4	3
770	杨娟	50	4	2	1	2	3	1	3	2	2	2	2	2	2	2	2	2	1	2	1	2	2	1	2	2	2	2	2	1	3	3	3	4	2	3	3	3	3	3	3	3	3	3	2	4	3	3	3
771	戈鎏	37	3	2	1	2	1	1	3	2	2	2	2	2	2	2	2	2	2	2	2	2	2	2	2	2	2	2	2	2	2	2	2	2	4	2	4	3	3	3	3	2	2	4	4	2	2	4	3
772	谭金丹	32	2	2	1	3	1	1	3	2	2	2	2	2	2	2	2	2	2	2	2	2	2	2	2	2	2	2	2	2	2	1	3	4	2	4	2	5	1	4	2	1	4	2	4	2	2	4	4
773	陆智超	25	1	1	2	2	1	2	2	2	2	2	2	2	2	2	2	2	1	2	1	1	2	2	2	2	2	2	2	2	2	2	2	2	4	2	4	2	4	2	4	2	3	3	3	3	3	3	3
774	张婷	47	4	2	1	2	2	1	3	2	2	2	1	1	2	2	2	2	2	2	2	2	2	2	2	2	2	2	2	1	3	2	2	4	2	4	2	4	2	3	3	2	4	2	4	2	2	3	4
775	(空)	50	4	1	1	3	4	1	3	1	2	2	2	2	2	2	2	2	2	2	2	2	2	2	2	2	2	2	2	2	1	1	1	1	5	1	5	1	5	1	5	1	1	5	1	5	1	1	1
776	谢方园	29	2	2	2	2	1	2	2	2	1	2	1	2	2	2	2	2	1	2	2	2	2	2	1	2	2	2	2	1	2	2	2	4	2	4	2	4	2	4	2	2	4	2	3	3	2	5	5
777	刘厚玲	31	2	2	1	2	1	2	3	2	1	2	2	1	1	1	1	1	1	2	2	1	1	2	1	2	2	1	1	1	3	3	3	3	3	3	3	3	3	3	3	3	3	3	3	3	3	3	3
778	李玲	50	4	2	1	1	1	2	3	2	2	2	2	2	2	2	2	2	2	2	2	2	2	2	2	2	2	2	2	1	2	1	2	2	4	3	3	4	2	4	2	2	4	2	2	4	2	3	5
779	余建芬	59	4	2	1	2	3	1	4	2	2	2	2	2	2	2	2	2	2	2	2	2	2	2	2	2	2	2	2	2	2	2	2	1	5	2	4	1	5	2	4	2	2	4	2	4	2	2	4
780	成虹蕾	25	1	2	1	2	1	1	3	2	2	1	2	2	2	1	2	2	1	2	1	2	2	2	1	1	2	1	2	1	3	3	3	2	4	2	4	2	4	2	4	3	3	3	3	3	2	3	3
781	(空)	34	2	2	1	3	2	1	3	1	2	2	2	2	2	2	2	2	1	2	1	2	2	2	2	2	1	2	1	1	4	3	4	3	3	3	3	3	3	3	3	2	3	3	2	4	4	4	4
782	方兆昱	46	4	1	1	2	1	2	3	2	2	2	2	2	2	2	2	2	2	2	2	2	2	2	2	2	2	2	2	2	3	2	2	4	2	4	2	4	2	4	2	2	5	1	5	1	3	3	5
783	钱俊	48	4	1	1	2	1	1	2	2	2	2	1	2	2	2	2	2	2	2	2	2	2	2	2	2	2	2	2	2	3	3	2	3	3	4	2	4	2	3	3	2	3	3	2	4	2	4	4
784	(空)	48	4	1	1	2	1	1	3	2	1	2	1	2	2	1	2	2	2	2	2	1	2	2	2	1	2	2	2	1	2	2	2	3	3	3	3	3	3	2	4	2	3	3	2	4	3	3	3
785	唐珂	47	4	2	1	2	3	1	2	2	2	2	2	2	2	1	2	2	2	2	2	2	2	2	2	2	2	2	2	1	3	2	3	3	3	4	2	3	3	3	3	3	3	3	3	3	3	4	4
786	(空)	46	4	2	1	3	3	1	3	1	2	2	2	2	2	2	2	2	2	2	2	2	2	2	2	2	2	2	2	2	1	1	1	1	5	5	1	5	1	4	2	2	4	2	2	4	2	3	4
787	高琳	37	3	2	1	2	1	2	2	2	2	2	2	2	2	2	2	2	2	2	2	2	1	2	2	2	2	2	2	1	3	2	3	4	2	3	3	3	3	3	3	1	3	3	2	4	3	2	3
788	鹿先梅	32	2	2	1	3	2	1	3	1	2	2	2	2	2	2	2	2	2	2	2	2	2	2	2	2	2	2	2	2	2	2	2	4	2	4	2	4	2	4	2	2	4	2	4	2	2	3	4
789	武明娟	33	2	2	1	3	2	1	3	2	2	2	1	1	2	1	2	1	2	2	2	1	1	2	2	2	2	1	2	1	3	4	2	3	3	3	3	3	3	3	3	3	2	4	2	4	3	4	3
790	刘玛丽	32	2	2	1	3	1	1	3	1	2	2	2	2	2	2	2	2	2	2	2	2	2	2	2	2	2	2	2	2	2	1	1	4	2	4	2	5	1	4	2	2	4	2	4	2	1	4	5
791	顾平	46	4	1	1	1	1	2	2	2	2	2	2	2	2	2	2	2	2	2	2	2	2	2	2	2	2	2	2	2	1	2	1	2	4	3	3	4	2	3	3	3	4	2	3	3	2	4	4
792	张余	48	4	2	1	2	2	1	2	1	1	2	1	1	1	1	1	2	1	1	2	1	2	2	1	2	2	1	1	1	2	2	2	3	3	4	2	3	3	3	3	3	3	3	3	3	3	5	3
[truncated: 51 more columns]
